# Supplementary material for: Evolutionary, structural and functional analysis of the caleosin/peroxygenase gene family in the Fungi
Source: BMC Genomics. 2018 Dec 28;19:976. doi: 10.1186/s12864-018-5334-1 (PMC6309107; doi:10.1186/s12864-018-5334-1)
Supplement: Supplementary file 1 — Table S1. Details of various bioinformatics tools and packages used in this study, including web-location and licence type (XLSX 10 kb) [file 12864_2018_5334_MOESM1_ESM.xlsx]

## Sheet: Additional File1.Table1
Name	Web location	Licence Type	Version number
BLAST+	https://blast.ncbi.nlm.nih.gov/Blast.cgi	Public domain	2.7.1
InterProScan	http://www.ebi.ac.uk/interpro/	Open source Apache licence	5.30-69.0
Pfam	https://pfam.xfam.org/	GNU Lesser General Public Licence (LGPL)	31
ExPASy	https://www.expasy.org	Free to use for academicians	2018_1
UniProt	https://www.uniprot.org	Creative Commons Attribution (CC BY 4.0)	2018_1
MEME	http://meme-suite.org/	Free to use for academicians	4.12.0
Clustal Omega	https://www.ebi.ac.uk/Tools/msa/clustalo/	GNU General Public Licence	1.2.2
Scipio	https://www.webscipio.org/	GNU General Public Licence	1.4
WebScipio	https://www.webscipio.org/	GNU General Public Licence	1.4
Geneious Package	https://www.geneious.com/	Paid single user student licence	11.1.5
CLC genomics workbench	https://www.qiagenbioinformatics.com	Free to use for academic purpose use specially CLC sequence viewer	10.0.3
PhyML	http://www.atgc-montpellier.fr/phyml/	GNU General Public Licence V3	3.0.
iTOL	https://itol.embl.de	Creative Commons Attribution Licence	4.2.3
CONSEL	http://www.ism.ac.jp/~shimo/	Licence available upon request to the developer	1.0.0
SplitsTree	www.splitstree.org	Free for Students and Researchers	4_14
