# Supplementary material for: Evolutionary, structural and functional analysis of the caleosin/peroxygenase gene family in the Fungi
Source: BMC Genomics. 2018 Dec 28;19:976. doi: 10.1186/s12864-018-5334-1 (PMC6309107; doi:10.1186/s12864-018-5334-1)
Supplement: Supplementary file 2 — Table S2. Lists of fungal CLO/PXG-like sequences. A list of the 844 sequenced fungal genomes analysed by BLAST searches for the presence of CLO/PXG-like sequences. (XLSX 50 kb) [file 12864_2018_5334_MOESM2_ESM.xlsx]

## Sheet: Supplementary _Table 1
Phylum	Subphylum	Class	Genus & Species	CLO/PXG genes
Basidiomycota	Agaricomycotina	Agaricomycetes 48/196	Abortiporus biennis	No
Basidiomycota	Agaricomycotina	Agaricomycetes	Agaricus bisporus var bisporus (H97)	Yes
Basidiomycota	Agaricomycotina	Agaricomycetes	Agaricus bisporus var. burnettii JB137-S8	Yes
Basidiomycota	Agaricomycotina	Agaricomycetes	Agrocybe pediades	No
Basidiomycota	Agaricomycotina	Agaricomycetes	Amanita muscaria Koide	No
Basidiomycota	Agaricomycotina	Agaricomycetes	Amanita thiersii Skay4041	Yes
Basidiomycota	Agaricomycotina	Agaricomycetes	Amylostereum chailletii	No
Basidiomycota	Agaricomycotina	Agaricomycetes	Anomoporia bombycina	No
Basidiomycota	Agaricomycotina	Agaricomycetes	Antrodia serialis	No
Basidiomycota	Agaricomycotina	Agaricomycetes	Antrodia sinuosa LB1	No
Basidiomycota	Agaricomycotina	Agaricomycetes	Armillaria cepistipes	No
Basidiomycota	Agaricomycotina	Agaricomycetes	Armillaria gallica	No
Basidiomycota	Agaricomycotina	Agaricomycetes	Armillaria mellea	No
Basidiomycota	Agaricomycotina	Agaricomycetes	Armillaria ostoyae	No
Basidiomycota	Agaricomycotina	Agaricomycetes	Armillaria solidipes	No
Basidiomycota	Agaricomycotina	Agaricomycetes	Auricularia subglabra TFB-10046 SS5	Yes
Basidiomycota	Agaricomycotina	Agaricomycetes	Auriculariopsis ampla	No
Basidiomycota	Agaricomycotina	Agaricomycetes	Auriscalpium vulgare	No
Basidiomycota	Agaricomycotina	Agaricomycetes	Botryobasidium botryosum FD-172 SS1	Yes
Basidiomycota	Agaricomycotina	Agaricomycetes	Bjerkandera adusta	No									Zygomycota (Mucoromycotina)
Basidiomycota	Agaricomycotina	Agaricomycetes	Bolbitius vitellinus	No
Basidiomycota	Agaricomycotina	Agaricomycetes	Boletus edulis	No
Basidiomycota	Agaricomycotina	Agaricomycetes	Cantharellus anzutake	No
Basidiomycota	Agaricomycotina	Agaricomycetes	Ceratobasidium sp. (anastomosis group I, AG-I)	No
Basidiomycota	Agaricomycotina	Agaricomycetes	Ceriporiopsis (Gelatoporia) subvermispora B	Yes
Basidiomycota	Agaricomycotina	Agaricomycetes	Cerrena unicolor	No
Basidiomycota	Agaricomycotina	Agaricomycetes	Clavulina sp. PMI_390	No
Basidiomycota	Agaricomycotina	Agaricomycetes	Climacocystis borealis	No
Basidiomycota	Agaricomycotina	Agaricomycetes	Clitocybe gibba	No
Basidiomycota	Agaricomycotina	Agaricomycetes	Coniophora olivacea	No
Basidiomycota	Agaricomycotina	Agaricomycetes	Coniophora puteana	No
Basidiomycota	Agaricomycotina	Agaricomycetes	Coprinellus micaceus	No
Basidiomycota	Agaricomycotina	Agaricomycetes	Coprinellus pellucidus	No
Basidiomycota	Agaricomycotina	Agaricomycetes	Coprinopsis cinerea okayama7#130	Yes
Basidiomycota	Agaricomycotina	Agaricomycetes	Coprinopsis cinerea AmutBmut pab1-1	No
Basidiomycota	Agaricomycotina	Agaricomycetes	Coprinopsis marcescibilis CBS121175	No
Basidiomycota	Agaricomycotina	Agaricomycetes	Coprinopsis sclerotiger	No
Basidiomycota	Agaricomycotina	Agaricomycetes	Cortinarius glaucopus	No
Basidiomycota	Agaricomycotina	Agaricomycetes	Crepidotus variabilis	No
Basidiomycota	Agaricomycotina	Agaricomycetes	Crucibulum laeve	No
Basidiomycota	Agaricomycotina	Agaricomycetes	Cyathus striatus	No
Basidiomycota	Agaricomycotina	Agaricomycetes	Cylindrobasidium torrendii FP15055 ss-10	Yes
Basidiomycota	Agaricomycotina	Agaricomycetes	Cytidiella melzeri FP 102339	No
Basidiomycota	Agaricomycotina	Agaricomycetes	Daedalea quercina L-15889	Yes
Basidiomycota	Agaricomycotina	Agaricomycetes	Dendrothele bispora CBS 962.96	No
Basidiomycota	Agaricomycotina	Agaricomycetes	Dentipellis sp. KUC8613	No
Basidiomycota	Agaricomycotina	Agaricomycetes	Dichomitus squalens LYAD-421 SS1	Yes
Basidiomycota	Agaricomycotina	Agaricomycetes	Exidia glandulosa HHB12029	Yes
Basidiomycota	Agaricomycotina	Agaricomycetes	Fibroporia radiculosa	Yes
Basidiomycota	Agaricomycotina	Agaricomycetes	Fibulorhizoctonia sp. CBS 109695	Yes
Basidiomycota	Agaricomycotina	Agaricomycetes	Fistulina hepatica	No
Basidiomycota	Agaricomycotina	Agaricomycetes	Fomes fomentarius	No
Basidiomycota	Agaricomycotina	Agaricomycetes	Fomitopsis pinicola FP-58527 SS1	Yes
Basidiomycota	Agaricomycotina	Agaricomycetes	Fomitiporia mediterranea	No
Basidiomycota	Agaricomycotina	Agaricomycetes	Galerina marginata CBS 339.88	Yes
Basidiomycota	Agaricomycotina	Agaricomycetes	Ganoderma sinense ZZ0214-1	Yes
Basidiomycota	Agaricomycotina	Agaricomycetes	Gautieria morchelliformis GMNE.BST	No
Basidiomycota	Agaricomycotina	Agaricomycetes	Gloeopeniophorella convolvens OM19405	No
Basidiomycota	Agaricomycotina	Agaricomycetes	Gloeophyllum trabeum ATCC11539	Yes
Basidiomycota	Agaricomycotina	Agaricomycetes	Guyanagaster necrorhiz	No
Basidiomycota	Agaricomycotina	Agaricomycetes	Gymnopilus chrysopellu	No
Basidiomycota	Agaricomycotina	Agaricomycetes	Gymnopilus junoniu	No
Basidiomycota	Agaricomycotina	Agaricomycetes	Gymnopus androsaceu	No
Basidiomycota	Agaricomycotina	Agaricomycetes	Gymnopus earleae	No
Basidiomycota	Agaricomycotina	Agaricomycetes	Gymnopus luxurians	No
Basidiomycota	Agaricomycotina	Agaricomycetes	Gyrodon lividus	No
Basidiomycota	Agaricomycotina	Agaricomycetes	Hebeloma cylindrosporum h7	Yes
Basidiomycota	Agaricomycotina	Agaricomycetes	Heliocybe sulcata	No
Basidiomycota	Agaricomycotina	Agaricomycetes	Heterobasidion annosum	No
Basidiomycota	Agaricomycotina	Agaricomycetes	Hexagonia nitida	No
Basidiomycota	Agaricomycotina	Agaricomycetes	Hydnomerulius pinastri	Yes
Basidiomycota	Agaricomycotina	Agaricomycetes	Hydnopolyporus fimbriatus CBS384.51	No
Basidiomycota	Agaricomycotina	Agaricomycetes	Hydnum rufescen	No
Basidiomycota	Agaricomycotina	Agaricomycetes	Hymenopellis radicata	No
Basidiomycota	Agaricomycotina	Agaricomycetes	Hypholoma sublateritium FD-334 SS-4	Yes
Basidiomycota	Agaricomycotina	Agaricomycetes	Irpex lacteus	No
Basidiomycota	Agaricomycotina	Agaricomycetes	Jaapia argillacea MUCL 33604	Yes
Basidiomycota	Agaricomycotina	Agaricomycetes	Laccaria amethystina LaAM-08-1	Yes
Basidiomycota	Agaricomycotina	Agaricomycetes	Laccaria bicolor	Yes
Basidiomycota	Agaricomycotina	Agaricomycetes	Lactarius quietu	No
Basidiomycota	Agaricomycotina	Agaricomycetes	Lactifluus subvellereus	No
Basidiomycota	Agaricomycotina	Agaricomycetes	Lactifluus volemus	No
Basidiomycota	Agaricomycotina	Agaricomycetes	Laetiporus sulphureus 93-53	Yes
Basidiomycota	Agaricomycotina	Agaricomycetes	Leiotrametes lactinea	No
Basidiomycota	Agaricomycotina	Agaricomycetes	Leiotrametes sp BRFM 1775	No
Basidiomycota	Agaricomycotina	Agaricomycetes	Lentinellus vulpinus AHS73672-sp	No
Basidiomycota	Agaricomycotina	Agaricomycetes	Lentinus tigrinus	No
Basidiomycota	Agaricomycotina	Agaricomycetes	Lepista nuda	No
Basidiomycota	Agaricomycotina	Agaricomycetes	Leucoagaricus gongylophorus	No
Basidiomycota	Agaricomycotina	Agaricomycetes	Leucoagaricus sp. SymC.cos	Yes
Basidiomycota	Agaricomycotina	Agaricomycetes	Lycoperdon perlatum	No
Basidiomycota	Agaricomycotina	Agaricomycetes	Macrolepiota fuliginosa	No
Basidiomycota	Agaricomycotina	Agaricomycetes	Marasmius fiardii	No
Basidiomycota	Agaricomycotina	Agaricomycetes	Moniliophthora perniciosa FA553	No
Basidiomycota	Agaricomycotina	Agaricomycetes	Multifurca ochricompacta	No
Basidiomycota	Agaricomycotina	Agaricomycetes	Mutinus elegans	No
Basidiomycota	Agaricomycotina	Agaricomycetes	Mycena chlorophos	Yes
Basidiomycota	Agaricomycotina	Agaricomycetes	Mycena epipterygia	No
Basidiomycota	Agaricomycotina	Agaricomycetes	Mycena galopus	No
Basidiomycota	Agaricomycotina	Agaricomycetes	Mycena haematopus	No
Basidiomycota	Agaricomycotina	Agaricomycetes	Mycena rosella	No
Basidiomycota	Agaricomycotina	Agaricomycetes	Mycena sp. CBHHK59/15	No
Basidiomycota	Agaricomycotina	Agaricomycetes	Neolentinus lepideus HHB14362 ss-1	Yes
Basidiomycota	Agaricomycotina	Agaricomycetes	Obba rivulosa	Yes
Basidiomycota	Agaricomycotina	Agaricomycetes	Omphalotus olearius	No
Basidiomycota	Agaricomycotina	Agaricomycetes	Onnia scaura	No
Basidiomycota	Agaricomycotina	Agaricomycetes	Oudemansiella radicata	No
Basidiomycota	Agaricomycotina	Agaricomycetes	Panaeolus papilionaceus	No
Basidiomycota	Agaricomycotina	Agaricomycetes	Panellus stipticus	No
Basidiomycota	Agaricomycotina	Agaricomycetes	Panus rudis	No
Basidiomycota	Agaricomycotina	Agaricomycetes	Paxillus rubicundulus Ve08.2h10	Yes
Basidiomycota	Agaricomycotina	Agaricomycetes	Paxillus adelphus	No
Basidiomycota	Agaricomycotina	Agaricomycetes	Paxillus ammoniavirescens Pou09.2	No
Basidiomycota	Agaricomycotina	Agaricomycetes	Paxillus involutus ATCC 200175	Yes
Basidiomycota	Agaricomycotina	Agaricomycetes	Peniophora sp. CONT	No
Basidiomycota	Agaricomycotina	Agaricomycetes	Phanerochaete carnosa HHB-10118-Sp	Yes
Basidiomycota	Agaricomycotina	Agaricomycetes	Phanerochaete chrysosporium	No
Basidiomycota	Agaricomycotina	Agaricomycetes	Phellinus ferrugineofuscus	No
Basidiomycota	Agaricomycotina	Agaricomycetes	Phlebia brevispora HHB-7030 SS6	No
Basidiomycota	Agaricomycotina	Agaricomycetes	Phlebia centrifuga	Yes
Basidiomycota	Agaricomycotina	Agaricomycetes	Phlebiopsis gigantea 11061_1 CR5-6	Yes
Basidiomycota	Agaricomycotina	Agaricomycetes	Pholiota alnicola AH 47727	No
Basidiomycota	Agaricomycotina	Agaricomycetes	Pholiota conissans CIRM-BRFM 674	No
Basidiomycota	Agaricomycotina	Agaricomycetes	Piloderma croceum F 1598	No
Basidiomycota	Agaricomycotina	Agaricomycetes	Piriformospora indica DSM 11827	No
Basidiomycota	Agaricomycotina	Agaricomycetes	Pisolithus microcarpus 441	Yes
Basidiomycota	Agaricomycotina	Agaricomycetes	Pisolithus tinctorius Marx 270	Yes
Basidiomycota	Agaricomycotina	Agaricomycetes	Pleurotus eryngii ATCC 90797	No
Basidiomycota	Agaricomycotina	Agaricomycetes	Pleurotus ostreatus PC15	Yes
Basidiomycota	Agaricomycotina	Agaricomycetes	Plicaturopsis crispa	Yes
Basidiomycota	Agaricomycotina	Agaricomycetes	Pluteus cervinus	No
Basidiomycota	Agaricomycotina	Agaricomycetes	Polyporus arcularius	No
Basidiomycota	Agaricomycotina	Agaricomycetes	Polyporus brumalis	No
Basidiomycota	Agaricomycotina	Agaricomycetes	Polyporus squamosus	No
Basidiomycota	Agaricomycotina	Agaricomycetes	Porodaedalea chrysolom	No
Basidiomycota	Agaricomycotina	Agaricomycetes	Postia placenta MAD-698-R-SB12	Yes
Basidiomycota	Agaricomycotina	Agaricomycetes	Pterula gracilis CBS309.79	No
Basidiomycota	Agaricomycotina	Agaricomycetes	Pycnoporus cinnabarinus BRFM 137	No
Basidiomycota	Agaricomycotina	Agaricomycetes	Pycnoporus coccineus BRFM 310	Yes
Basidiomycota	Agaricomycotina	Agaricomycetes	Pycnoporus puniceus CIRM-BRFM 1868	No
Basidiomycota	Agaricomycotina	Agaricomycetes	Pycnoporus sanguineus BRFM 1264	No
Basidiomycota	Agaricomycotina	Agaricomycetes	Ramaria rubella (R. acris) UT-36052-T	No
Basidiomycota	Agaricomycotina	Agaricomycetes	Rhizoctonia solani	No
Basidiomycota	Agaricomycotina	Agaricomycetes	Rhizopogon salebrosus TDB-379	No
Basidiomycota	Agaricomycotina	Agaricomycetes	Rhizopogon vesiculosus	Yes
Basidiomycota	Agaricomycotina	Agaricomycetes	Rhizopogon vinicolor AM-OR11-026	Yes
Basidiomycota	Agaricomycotina	Agaricomycetes	Rhodocollybia butyracea	No
Basidiomycota	Agaricomycotina	Agaricomycetes	Rickenella fibula	No
Basidiomycota	Agaricomycotina	Agaricomycetes	Rickenella mellea	No
Basidiomycota	Agaricomycotina	Agaricomycetes	Rigidoporus microporus	No
Basidiomycota	Agaricomycotina	Agaricomycetes	Russula brevipes	No
Basidiomycota	Agaricomycotina	Agaricomycetes	Russula compacta	No
Basidiomycota	Agaricomycotina	Agaricomycetes	Russula dissimulans	No
Basidiomycota	Agaricomycotina	Agaricomycetes	Russula rugulosa	No
Basidiomycota	Agaricomycotina	Agaricomycetes	Russula vinacea	No
Basidiomycota	Agaricomycotina	Agaricomycetes	Schizophyllum commune H4-8	Yes
Basidiomycota	Agaricomycotina	Agaricomycetes	Schizopora paradoxa	No
Basidiomycota	Agaricomycotina	Agaricomycetes	Scleroderma citrinum Foug A	Yes
Basidiomycota	Agaricomycotina	Agaricomycetes	Sclerogaster hysterangioides	No
Basidiomycota	Agaricomycotina	Agaricomycetes	Scytinostroma sp. KUC9335	No
Basidiomycota	Agaricomycotina	Agaricomycetes	Sebacina vermifera MAFF 305830	No
Basidiomycota	Agaricomycotina	Agaricomycetes	Sebacina vermifera ssp. bescii	No
Basidiomycota	Agaricomycotina	Agaricomycetes	Serpula himantioides MUCL38935	No
Basidiomycota	Agaricomycotina	Agaricomycetes	Serpula lacrymans S7.3	Yes
Basidiomycota	Agaricomycotina	Agaricomycetes	Sistotremastrum niveocremeum	No
Basidiomycota	Agaricomycotina	Agaricomycetes	Sistotremastrum suecicum	No
Basidiomycota	Agaricomycotina	Agaricomycetes	Sparassis latifolia	No
Basidiomycota	Agaricomycotina	Agaricomycetes	Sphaerobolus stellatus SS14	Yes
Basidiomycota	Agaricomycotina	Agaricomycetes	Stereum hirsutum	No
Basidiomycota	Agaricomycotina	Agaricomycetes	Suillus americanus EM31	No
Basidiomycota	Agaricomycotina	Agaricomycetes	Suillus brevipes Sb2	No
Basidiomycota	Agaricomycotina	Agaricomycetes	Suillus decipiens EM49	No
Basidiomycota	Agaricomycotina	Agaricomycetes	Suillus granulatus EM37	No
Basidiomycota	Agaricomycotina	Agaricomycetes	Suillus hirtellus EM16	No
Basidiomycota	Agaricomycotina	Agaricomycetes	Suillus luteus UH-Slu-Lm8-n1	No
Basidiomycota	Agaricomycotina	Agaricomycetes	Suillus pictus	No
Basidiomycota	Agaricomycotina	Agaricomycetes	Suillus subaureus	No
Basidiomycota	Agaricomycotina	Agaricomycetes	Suillus tomentosus	No
Basidiomycota	Agaricomycotina	Agaricomycetes	Thanatephorus cucumeris	No
Basidiomycota	Agaricomycotina	Agaricomycetes	Thelephora ganbajun	No
Basidiomycota	Agaricomycotina	Agaricomycetes	Trametes cingulata BRFM 1805	No
Basidiomycota	Agaricomycotina	Agaricomycetes	Trametes gibbosa CIRM-BRFM 1770	No
Basidiomycota	Agaricomycotina	Agaricomycetes	Trametes ljubarskyi CIRM1659	No
Basidiomycota	Agaricomycotina	Agaricomycetes	Trametes cinnabarina	Yes
Basidiomycota	Agaricomycotina	Agaricomycetes	Trametes pubescens	Yes
Basidiomycota	Agaricomycotina	Agaricomycetes	Trametes versicolor	Yes
Basidiomycota	Agaricomycotina	Agaricomycetes	Trametopsis cervina	No
Basidiomycota	Agaricomycotina	Agaricomycetes	Trichaptum abietinum	No
Basidiomycota	Agaricomycotina	Agaricomycetes	Tricholoma matsutake	No
Basidiomycota	Agaricomycotina	Agaricomycetes	Vararia minispora	No
Basidiomycota	Agaricomycotina	Agaricomycetes	Volvariella volvacea	No
Basidiomycota	Agaricomycotina	Agaricomycetes	Vuilleminia comedens	No
Basidiomycota	Agaricomycotina	Agaricomycetes	Wolfiporia cocos MD-104 SS10	Yes
Basidiomycota	Agaricomycotina	Agaricomycetes	Xenasmatella vaga CBS212.54	No
Basidiomycota	Agaricomycotina	Dacrymycetes 3/4	Calocera cornea HHB12733	Yes
Basidiomycota	Agaricomycotina	Dacrymycetes	Calocera viscosa TUFC12733	Yes
Basidiomycota	Agaricomycotina	Dacrymycetes	Cerinomyces ceraceus ATCC 56525	No
Basidiomycota	Agaricomycotina	Dacrymycetes	Dacryopinax primogenitu	Yes
Basidiomycota	Agaricomycotina	Tremellomycetes 1/14	Cryptococcus curvatus	No
Basidiomycota	Agaricomycotina	Tremellomycetes	Cryptococcus neoformans	No
Basidiomycota	Agaricomycotina	Tremellomycetes	Cryptococcus terricola	No
Basidiomycota	Agaricomycotina	Tremellomycetes	Cryptococcus vishniacii	No
Basidiomycota	Agaricomycotina	Tremellomycetes	Cryptococcus wieringae	No
Basidiomycota	Agaricomycotina	Tremellomycetes	Dioszegia cryoxerica	No
Basidiomycota	Agaricomycotina	Tremellomycetes	Fellomyces penicillatus	No
Basidiomycota	Agaricomycotina	Tremellomycetes	Fibulobasidium inconspicuum	No
Basidiomycota	Agaricomycotina	Tremellomycetes	Kockovaella imperatae	No
Basidiomycota	Agaricomycotina	Tremellomycetes	Mrakia frigida	No
Basidiomycota	Agaricomycotina	Tremellomycetes	Trichosporon chiarellii	No
Basidiomycota	Agaricomycotina	Tremellomycetes	Trichosporon guehoae	No
Basidiomycota	Agaricomycotina	Tremellomycetes	Trichosporon oleaginosus	No
Basidiomycota	Agaricomycotina	Tremellomycetes	Tulasnella calospora MUT 4182	Yes
Basidiomycota	Agaricomycotina	Wallemiomycetes	Wallemia ichthyophaga EXF-994	No
Basidiomycota	Agaricomycotina	Wallemiomycetes	Wallemia mellicola	No
Basidiomycota	Pucciniomycotina	Microbotryomycetes 5/14	Leucosporidiella creatinivora	Yes
Basidiomycota	Pucciniomycotina	Microbotryomycetes	Meredithblackwellia eburnea MCA 4105	No
Basidiomycota	Pucciniomycotina	Microbotryomycetes	Microbotryum lychnidis-dioicae	No
Basidiomycota	Pucciniomycotina	Microbotryomycetes	Microbotryum violaceum	No
Basidiomycota	Pucciniomycotina	Microbotryomycetes	Rhodotorula glutinis	No
Basidiomycota	Pucciniomycotina	Microbotryomycetes	Rhodotorula toruloides NP11	Yes
Basidiomycota	Pucciniomycotina	Microbotryomycetes	Rhodotorula graminis	Yes
Basidiomycota	Pucciniomycotina	Microbotryomycetes	Rhodotorula minuta	No
Basidiomycota	Pucciniomycotina	Microbotryomycetes	Rhodotorula mucilaginos	No
Basidiomycota	Pucciniomycotina	Microbotryomycetes	Sporidiobolus salmonicolor	Yes
Basidiomycota	Pucciniomycotina	Microbotryomycetes	Sporisorium reilianum SRZ2	Yes
Basidiomycota	Pucciniomycotina	Microbotryomycetes	Sporidiobolus pararoseus	No
Basidiomycota	Pucciniomycotina	Microbotryomycetes	Sporobolomyces linderae	No
Basidiomycota	Pucciniomycotina	Microbotryomycetes	Sporobolomyces roseus	No
Basidiomycota	Pucciniomycotina	Mixiomycetes 1/1	Mixia osmundae	Yes
Basidiomycota	Ustilaginomycotina	Agaricostilbomycetes 0/1	Agaricostilbum hyphaenes	No
Basidiomycota	Ustilaginomycotina	Exobasidiomycetes 6/15	Acaromyces ingoldii	No
Basidiomycota	Ustilaginomycotina	Exobasidiomycetes	Ceraceosorus bombacis	Yes
Basidiomycota	Ustilaginomycotina	Exobasidiomycetes	Exobasidium vaccinii	No
Basidiomycota	Ustilaginomycotina	Exobasidiomycetes	Jaminaea sp. MCA 5214	No
Basidiomycota	Ustilaginomycotina	Exobasidiomycetes	Malassezia globosa	No
Basidiomycota	Ustilaginomycotina	Exobasidiomycetes	Malassezia sympodialis	No
Basidiomycota	Ustilaginomycotina	Exobasidiomycetes	Meira miltonrushii MCA 3882	No
Basidiomycota	Ustilaginomycotina	Exobasidiomycetes	Tilletiaria anomala	Yes
Basidiomycota	Ustilaginomycotina	Exobasidiomycetes	Tilletia caries	Yes
Basidiomycota	Ustilaginomycotina	Exobasidiomycetes	Tilletia controversa	Yes
Basidiomycota	Ustilaginomycotina	Exobasidiomycetes	Tilletia indica	Yes
Basidiomycota	Ustilaginomycotina	Exobasidiomycetes	Tilletia walkeri	Yes
Basidiomycota	Ustilaginomycotina	Exobasidiomycetes	Tilletiopsis albescens	No
Basidiomycota	Ustilaginomycotina	Exobasidiomycetes	Tilletiopsis sp. TKC30	No
Basidiomycota	Ustilaginomycotina	Exobasidiomycetes	Tilletiopsis washingtonensis MCA 4186	No
Basidiomycota	Ustilaginomycotina	Tritirachiomycetes 0/1	Tritirachium sp. CBS 265.96	No
Basidiomycota	Ustilaginomycotina	Ustilaginomycetes 5/6	Pseudozyma hubeiensis SY62	Yes
Basidiomycota	Ustilaginomycotina	Ustilaginomycetes	Sporisorium reilianum SRZ2	Yes
Basidiomycota	Ustilaginomycotina	Ustilaginomycetes	Kalmanozyma brasiliensis	Yes
Basidiomycota	Ustilaginomycotina	Ustilaginomycetes	Ustilago hordei	Yes
Basidiomycota	Ustilaginomycotina	Ustilaginomycetes	Ustilago maydis	Yes
Basidiomycota	Ustilaginomycotina	Ustilaginomycetes	Violaceomyces palustris	No
Ascomycota	Pezizomycotina	Dothideomycetes 27/123	Uncinocarpus reesii 1704	Yes
Ascomycota	Pezizomycotina	Dothideomycetes	Aaosphaeria arxii CBS 175.79	No
Ascomycota	Pezizomycotina	Dothideomycetes	Acidomyces richmondensis BFW	No
Ascomycota	Pezizomycotina	Dothideomycetes	Aliquandostipite khaoyaiensis CBS 118232	No
Ascomycota	Pezizomycotina	Dothideomycetes	Alternaria alternata	Yes
Ascomycota	Pezizomycotina	Dothideomycetes	Alternaria brassicicola	No
Ascomycota	Pezizomycotina	Dothideomycetes	Amniculicola lignicola	Yes
Ascomycota	Pezizomycotina	Dothideomycetes	Ampelomyces quisqualis	No
Ascomycota	Pezizomycotina	Dothideomycetes	Aplosporella prunicola CBS 121.167	No
Ascomycota	Pezizomycotina	Dothideomycetes	Ascochyta rabiei	Yes
Ascomycota	Pezizomycotina	Dothideomycetes	Aulographum hederae	No
Ascomycota	Pezizomycotina	Dothideomycetes	Aureobasidium pullulans EXF-150	Yes
Ascomycota	Pezizomycotina	Dothideomycetes	Baudoinia panamericana UAMH 10762	Yes
Ascomycota	Pezizomycotina	Dothideomycetes	Bimuria novae-zelandiae	No
Ascomycota	Pezizomycotina	Dothideomycetes	Botryosphaeria dothidea	No
Ascomycota	Pezizomycotina	Dothideomycetes	Bipolaris zeicola 26-R-13	Yes
Ascomycota	Pezizomycotina	Dothideomycetes	Bipolaris sorokiniana	Yes
Ascomycota	Pezizomycotina	Dothideomycetes	Bipolaris maydis ATCC 48331	Yes
Ascomycota	Pezizomycotina	Dothideomycetes	Bipolaris victoriae FI3	Yes
Ascomycota	Pezizomycotina	Dothideomycetes	Bipolaris oryzae ATCC 44560	Yes
Ascomycota	Pezizomycotina	Dothideomycetes	Byssothecium circinans CBS 675.92	No
Ascomycota	Pezizomycotina	Dothideomycetes	Cenococcum geophilum 1.58	No
Ascomycota	Pezizomycotina	Dothideomycetes	Cercophora caudata	No
Ascomycota	Pezizomycotina	Dothideomycetes	Cercophora newfieldiana	No
Ascomycota	Pezizomycotina	Dothideomycetes	Cladosporium fulvum	No
Ascomycota	Pezizomycotina	Dothideomycetes	Cladosporium sphaerospermum UM 843	No
Ascomycota	Pezizomycotina	Dothideomycetes	Clathrospora elynae CBS 161.51	No
Ascomycota	Pezizomycotina	Dothideomycetes	Clohesyomyces aquaticus	Yes
Ascomycota	Pezizomycotina	Dothideomycetes	Cochliobolus carbonum 26-R-13	No
Ascomycota	Pezizomycotina	Dothideomycetes	Cochliobolus heterostrophus C4	No
Ascomycota	Pezizomycotina	Dothideomycetes	Cochliobolus lunatus m118	No
Ascomycota	Pezizomycotina	Dothideomycetes	Cochliobolus miyabeanus ATCC 44560	No
Ascomycota	Pezizomycotina	Dothideomycetes	Cochliobolus sativus ND90Pr	No
Ascomycota	Pezizomycotina	Dothideomycetes	Cochliobolus victoriae FI3	No
Ascomycota	Pezizomycotina	Dothideomycetes	Corynespora cassiicola CCP	No
Ascomycota	Pezizomycotina	Dothideomycetes	Cucurbitaria berberidi	No
Ascomycota	Pezizomycotina	Dothideomycetes	Decorospora gaudefroyi	No
Ascomycota	Pezizomycotina	Dothideomycetes	Delitschia confertaspora	No
Ascomycota	Pezizomycotina	Dothideomycetes	Delphinella strobiligena	No
Ascomycota	Pezizomycotina	Dothideomycetes	Didymella exigua	No
Ascomycota	Pezizomycotina	Dothideomycetes	Didymella zeae-maydis	No
Ascomycota	Pezizomycotina	Dothideomycetes	Didymocrea sadasivanii	No
Ascomycota	Pezizomycotina	Dothideomycetes	Diplodia seriata	No
Ascomycota	Pezizomycotina	Dothideomycetes	Diplodia corticola	No
Ascomycota	Pezizomycotina	Dothideomycetes	Dissoconium aciculare	No
Ascomycota	Pezizomycotina	Dothideomycetes	Dothidotthia symphoricarpi	No
Ascomycota	Pezizomycotina	Dothideomycetes	Dothistroma septosporum NZE10	No
Ascomycota	Pezizomycotina	Dothideomycetes	Elsinoe ampelina	No
Ascomycota	Pezizomycotina	Dothideomycetes	Eremomyces bilateralis	No
Ascomycota	Pezizomycotina	Dothideomycetes	Glonium stellatum	Yes	https://www.ncbi.nlm.nih.gov/protein/PIG82586?report=genbank&log$=protalign&blast_rank=6&RID=385116XN01R	275aa
Ascomycota	Pezizomycotina	Dothideomycetes	Hortaea acidophila	No
Ascomycota	Pezizomycotina	Dothideomycetes	Hortaea werneckii EXF-2000 M0	No
Ascomycota	Pezizomycotina	Dothideomycetes	Hysterium pulicare	No
Ascomycota	Pezizomycotina	Dothideomycetes	Karstenula rhodostoma CBS 690.94	No
Ascomycota	Pezizomycotina	Dothideomycetes	Lentithecium fluviatile	No
Ascomycota	Pezizomycotina	Dothideomycetes	Lepidopterella palustris	Yes
Ascomycota	Pezizomycotina	Dothideomycetes	Leptosphaeria maculans JN3	Yes
Ascomycota	Pezizomycotina	Dothideomycetes	Lindgomyces ingoldianu	No
Ascomycota	Pezizomycotina	Dothideomycetes	Lineolata rhizophorae	No
Ascomycota	Pezizomycotina	Dothideomycetes	Lizonia empirigonia	No
Ascomycota	Pezizomycotina	Dothideomycetes	Lophiostoma macrostomum	No
Ascomycota	Pezizomycotina	Dothideomycetes	Lophiotrema nucula	No
Ascomycota	Pezizomycotina	Dothideomycetes	Lophium mytilinum	No	https://www.ncbi.nlm.nih.gov/protein/XP_001259303?report=genbank&log$=protalign&blast_rank=13&RID=385116XN01R	265aa
Ascomycota	Pezizomycotina	Dothideomycetes	Macrophomina phaseolina MS6	Yes
Ascomycota	Pezizomycotina	Dothideomycetes	Macroventuria anomochaeta	No
Ascomycota	Pezizomycotina	Dothideomycetes	Massarina eburnea	No
Ascomycota	Pezizomycotina	Dothideomycetes	Massariosphaeria phaeospora CBS 611.86	No
Ascomycota	Pezizomycotina	Dothideomycetes	Melanomma pulvis-pyrius	No
Ascomycota	Pezizomycotina	Dothideomycetes	Microthyrium microscopicum	No
Ascomycota	Pezizomycotina	Dothideomycetes	Mycosphaerella graminicola	Yes
Ascomycota	Pezizomycotina	Dothideomycetes	Myriangium duriaei	No
Ascomycota	Pezizomycotina	Dothideomycetes	Mytilinidion resinicola CBS 304.34	No
Ascomycota	Pezizomycotina	Dothideomycetes	Neofusicoccum parvum UCRNP2	Yes
Ascomycota	Pezizomycotina	Dothideomycetes	Ophiobolus disseminans CBS 113818	No
Ascomycota	Pezizomycotina	Dothideomycetes	Paraconiothyrium sporulosum	Yes
Ascomycota	Pezizomycotina	Dothideomycetes	Patellaria atrata	No
Ascomycota	Pezizomycotina	Dothideomycetes	Periconia macrospinosa DSE2036	No
Ascomycota	Pezizomycotina	Dothideomycetes	Phaeosphaeria nodorum	Yes
Ascomycota	Pezizomycotina	Dothideomycetes	Phoma tracheiphila	No
Ascomycota	Pezizomycotina	Dothideomycetes	Phyllosticta capitalensis	No
Ascomycota	Pezizomycotina	Dothideomycetes	Phyllosticta citriasiana	No
Ascomycota	Pezizomycotina	Dothideomycetes	Phyllosticta citribraziliensis CBS 100098	No
Ascomycota	Pezizomycotina	Dothideomycetes	Phyllosticta citricarpa CBS 127454	No
Ascomycota	Pezizomycotina	Dothideomycetes	Phyllosticta citrichinaensis CBS 130529	No
Ascomycota	Pezizomycotina	Dothideomycetes	Phyllosticta sp. CPC 27169	No
Ascomycota	Pezizomycotina	Dothideomycetes	Piedraia hortae	No
Ascomycota	Pezizomycotina	Dothideomycetes	Pleomassaria siparia	No
Ascomycota	Pezizomycotina	Dothideomycetes	Polychaeton citri	No
Ascomycota	Pezizomycotina	Dothideomycetes	Polyplosphaeria fusca	No
Ascomycota	Pezizomycotina	Dothideomycetes	Pseudocercospora (Mycosphaerella) fijiensis	No
Ascomycota	Pezizomycotina	Dothideomycetes	Pseudovirgaria hyperparasitica CBS 121739	No
Ascomycota	Pezizomycotina	Dothideomycetes	Pyrenochaeta lycopersici ISPaVe ER 1252	No
Ascomycota	Pezizomycotina	Dothideomycetes	Pyrenochaeta sp. DS3sAY3a	No
Ascomycota	Pezizomycotina	Dothideomycetes	Pyrenophora teres f. teres	Yes	https://www.ncbi.nlm.nih.gov/protein/OXS04793?report=genbank&log$=protalign&blast_rank=31&RID=385116XN01R	234aa
Ascomycota	Pezizomycotina	Dothideomycetes	Pyrenophora tritici-repentis	Yes
Ascomycota	Pezizomycotina	Dothideomycetes	Rhizodiscina lignyota CBS 133067	No	https://www.ncbi.nlm.nih.gov/protein/OXN32076?report=genbank&log$=protalign&blast_rank=11&RID=385116XN01R	565aa, Clo starts at 322aa
Ascomycota	Pezizomycotina	Dothideomycetes	Rhytidhysteron rufulum	No
Ascomycota	Pezizomycotina	Dothideomycetes	Saccharata proteae CBS 121410	No
Ascomycota	Pezizomycotina	Dothideomycetes	Septoria musiva SO2202	No
Ascomycota	Pezizomycotina	Dothideomycetes	Septoria populicola	No
Ascomycota	Pezizomycotina	Dothideomycetes	Setomelanomma holmii CBS 110217	No
Ascomycota	Pezizomycotina	Dothideomycetes	Setosphaeria turcica Et28A	Yes
Ascomycota	Pezizomycotina	Dothideomycetes	Sporormia fimetaria	No
Ascomycota	Pezizomycotina	Dothideomycetes	Stagonospora nodorum	No
Ascomycota	Pezizomycotina	Dothideomycetes	Stagonospora sp. SRC1lsM3a	Yes
Ascomycota	Pezizomycotina	Dothideomycetes	Stemphylium lycopersici	Yes
Ascomycota	Pezizomycotina	Dothideomycetes	Teratosphaeria nubilosa	No
Ascomycota	Pezizomycotina	Dothideomycetes	Tothia fuscella CBS 130266	No
Ascomycota	Pezizomycotina	Dothideomycetes	Trematosphaeria pertusa	No
Ascomycota	Pezizomycotina	Dothideomycetes	Trichodelitschia bisporula	No
Ascomycota	Pezizomycotina	Dothideomycetes	Trinosporium guianense CBS132537	No
Ascomycota	Pezizomycotina	Dothideomycetes	Trypethelium eluteriae	No
Ascomycota	Pezizomycotina	Dothideomycetes	Venturia inaequalis	No
Ascomycota	Pezizomycotina	Dothideomycetes	Venturia pirina	No
Ascomycota	Pezizomycotina	Dothideomycetes	Verruconis gallopava	No
Ascomycota	Pezizomycotina	Dothideomycetes	Verruculina enalia	No
Ascomycota	Pezizomycotina	Dothideomycetes	Westerdykella ornata	No
Ascomycota	Pezizomycotina	Dothideomycetes	Zasmidium cellare	No
Ascomycota	Pezizomycotina	Dothideomycetes	Zopfia rhizophila	No
Ascomycota	Pezizomycotina	Dothideomycetes	Zymoseptoria ardabiliae	No
Ascomycota	Pezizomycotina	Dothideomycetes	Zymoseptoria brevis	Yes
Ascomycota	Pezizomycotina	Dothideomycetes	Zymoseptoria pseudotritici STIR04	No
Ascomycota	Pezizomycotina	Dothideomycetes	Zymoseptoria tritici	Yes
Ascomycota	Pezizomycotina	Eurotiomycetes 66/134	Arthroderma benhamiae CBS 112371	No
Ascomycota	Pezizomycotina	Eurotiomycetes	Aspergillus aculeatinus CBS 121060	Yes
Ascomycota	Pezizomycotina	Eurotiomycetes	Aspergillus aculeatus ATCC16872	Yes
Ascomycota	Pezizomycotina	Eurotiomycetes	Aspergillus arachidicola	Yes
Ascomycota	Pezizomycotina	Eurotiomycetes	Aspergillus bombycis	Yes
Ascomycota	Pezizomycotina	Eurotiomycetes	Aspergillus brasiliensis CBS 101740	Yes
Ascomycota	Pezizomycotina	Eurotiomycetes	Aspergillus brunneoviolaceus CBS 621.78	No
Ascomycota	Pezizomycotina	Eurotiomycetes	Aspergillus calidoustus	Yes
Ascomycota	Pezizomycotina	Eurotiomycetes	Aspergillus campestris IBT 28561	No
Ascomycota	Pezizomycotina	Eurotiomycetes	Aspergillus carbonarius ITEM 5010	Yes
Ascomycota	Pezizomycotina	Eurotiomycetes	Aspergillus clavatus NRRL 1 from AspGD	No
Ascomycota	Pezizomycotina	Eurotiomycetes	Aspergillus costaricaensis CBS 115574	No
Ascomycota	Pezizomycotina	Eurotiomycetes	Aspergillus cristatus	Yes
Ascomycota	Pezizomycotina	Eurotiomycetes	Aspergillus ellipticus CBS 707.79	No
Ascomycota	Pezizomycotina	Eurotiomycetes	Aspergillus eucalypticola CBS 122712	No
Ascomycota	Pezizomycotina	Eurotiomycetes	Aspergillus fijiensis CBS 313.89	No
Ascomycota	Pezizomycotina	Eurotiomycetes	Aspergillus fischeri	Yes
Ascomycota	Pezizomycotina	Eurotiomycetes	Aspergillus flavus NRRL3357	Yes
Ascomycota	Pezizomycotina	Eurotiomycetes	Aspergillus fumigatus A1163	Yes
Ascomycota	Pezizomycotina	Eurotiomycetes	Aspergillus glaucus	Yes
Ascomycota	Pezizomycotina	Eurotiomycetes	Aspergillus heteromorphus CBS 117.55	No
Ascomycota	Pezizomycotina	Eurotiomycetes	Aspergillus homomorphus CBS 101889	No
Ascomycota	Pezizomycotina	Eurotiomycetes	Aspergillus ibericus CBS 121593	No
Ascomycota	Pezizomycotina	Eurotiomycetes	Aspergillus indologenus CBS 114.80	No
Ascomycota	Pezizomycotina	Eurotiomycetes	Aspergillus japonicus CBS 114.51	No
Ascomycota	Pezizomycotina	Eurotiomycetes	Aspergillus kawachii IFO 4308	Yes
Ascomycota	Pezizomycotina	Eurotiomycetes	Aspergillus lacticoffeatus CBS 101883	No
Ascomycota	Pezizomycotina	Eurotiomycetes	Aspergillus lentulus	Yes
Ascomycota	Pezizomycotina	Eurotiomycetes	Aspergillus luchuensis CBS 106.47	Yes
Ascomycota	Pezizomycotina	Eurotiomycetes	Aspergillus neoniger CBS 115656	No
Ascomycota	Pezizomycotina	Eurotiomycetes	Aspergillus nidulans	Yes
Ascomycota	Pezizomycotina	Eurotiomycetes	Aspergillus niger ATCC 1015	Yes
Ascomycota	Pezizomycotina	Eurotiomycetes	Aspergillus nomius NRRL 13137	Yes
Ascomycota	Pezizomycotina	Eurotiomycetes	Aspergillus novofumigatus IBT 16806	Yes
Ascomycota	Pezizomycotina	Eurotiomycetes	Aspergillus ochraceoroseus IBT 24754	Yes
Ascomycota	Pezizomycotina	Eurotiomycetes	Aspergillus oryzae RIB40	Yes
Ascomycota	Pezizomycotina	Eurotiomycetes	Aspergillus phoenicis (Corda) Thom ATCC 13157	No
Ascomycota	Pezizomycotina	Eurotiomycetes	Aspergillus piperis CBS 112811	No
Ascomycota	Pezizomycotina	Eurotiomycetes	Aspergillus rambellii SRRC1468	No
Ascomycota	Pezizomycotina	Eurotiomycetes	Aspergillus ruber	Yes
Ascomycota	Pezizomycotina	Eurotiomycetes	Aspergillus saccharolyticus JOP 1030-1	No
Ascomycota	Pezizomycotina	Eurotiomycetes	Aspergillus sclerotiicarbonarius CBS 121057	No
Ascomycota	Pezizomycotina	Eurotiomycetes	Aspergillus sclerotioniger CBS115572	No
Ascomycota	Pezizomycotina	Eurotiomycetes	Aspergillus steynii IBT 23096	No
Ascomycota	Pezizomycotina	Eurotiomycetes	Aspergillus sydowii CBS 593.65	Yes
Ascomycota	Pezizomycotina	Eurotiomycetes	Aspergillus terreus NIH 2624	Yes
Ascomycota	Pezizomycotina	Eurotiomycetes	Aspergillus thermomutatus	Yes
Ascomycota	Pezizomycotina	Eurotiomycetes	Aspergillus tubingensis	Yes
Ascomycota	Pezizomycotina	Eurotiomycetes	Aspergillus turcosus	Yes
Ascomycota	Pezizomycotina	Eurotiomycetes	Aspergillus udagawae IFM 46973	Yes
Ascomycota	Pezizomycotina	Eurotiomycetes	Aspergillus uvarum CBS 121591	No
Ascomycota	Pezizomycotina	Eurotiomycetes	Aspergillus vadensis CBS 113365	No
Ascomycota	Pezizomycotina	Eurotiomycetes	Aspergillus versicolor	Yes
Ascomycota	Pezizomycotina	Eurotiomycetes	Aspergillus violaceofuscus CBS 115571	No
Ascomycota	Pezizomycotina	Eurotiomycetes	Aspergillus wentii	Yes
Ascomycota	Pezizomycotina	Eurotiomycetes	Aspergillus zonatus	No
Ascomycota	Pezizomycotina	Eurotiomycetes	Blastomyces dermatitidis	No
Ascomycota	Pezizomycotina	Eurotiomycetes	Byssochlamys spectabilis No. 5	Yes
Ascomycota	Pezizomycotina	Eurotiomycetes	Caliciopsis orientalis	No
Ascomycota	Pezizomycotina	Eurotiomycetes	Capronia coronata CBS 617.96	Yes
Ascomycota	Pezizomycotina	Eurotiomycetes	Capronia epimyces CBS 606.96	Yes
Ascomycota	Pezizomycotina	Eurotiomycetes	Capronia semiimmersa CBS27337	No
Ascomycota	Pezizomycotina	Eurotiomycetes	Cladophialophora bantiana CBS 173.52	Yes
Ascomycota	Pezizomycotina	Eurotiomycetes	Cladophialophora carrionii CBS 160.54	Yes
Ascomycota	Pezizomycotina	Eurotiomycetes	Cladophialophora immunda	Yes
Ascomycota	Pezizomycotina	Eurotiomycetes	Cladophialophora psammophila CBS 110553	Yes
Ascomycota	Pezizomycotina	Eurotiomycetes	Cladophialophora yegresii CBS 114405	Yes
Ascomycota	Pezizomycotina	Eurotiomycetes	Coccidioides immitis RS	No
Ascomycota	Pezizomycotina	Eurotiomycetes	Coccodinium bartschii CBS 121709	No
Ascomycota	Pezizomycotina	Eurotiomycetes	Coniosporium apollinis CBS 100218	Yes
Ascomycota	Pezizomycotina	Eurotiomycetes	Cyphellophora europaea CBS 101466	Yes
Ascomycota	Pezizomycotina	Eurotiomycetes	Endocarpon pusillum Z07020	Yes
Ascomycota	Pezizomycotina	Eurotiomycetes	Exophiala alcalophila ATCC 48519	No
Ascomycota	Pezizomycotina	Eurotiomycetes	Exophiala aquamarina CBS 119918	Yes
Ascomycota	Pezizomycotina	Eurotiomycetes	Exophiala dermatitidis	Yes
Ascomycota	Pezizomycotina	Eurotiomycetes	Exophiala mesophila	Yes
Ascomycota	Pezizomycotina	Eurotiomycetes	Exophiala oligosperma	Yes
Ascomycota	Pezizomycotina	Eurotiomycetes	Exophiala sideris	Yes
Ascomycota	Pezizomycotina	Eurotiomycetes	Exophiala spinifera CBS89968	Yes
Ascomycota	Pezizomycotina	Eurotiomycetes	Exophiala xenobiotica CBS118157	Yes
Ascomycota	Pezizomycotina	Eurotiomycetes	Fonsecaea monophora CBS 269.37	Yes
Ascomycota	Pezizomycotina	Eurotiomycetes	Fonsecaea erecta	Yes
Ascomycota	Pezizomycotina	Eurotiomycetes	Fonsecaea multimorphosa CBS 102226	Yes
Ascomycota	Pezizomycotina	Eurotiomycetes	Fonsecaea nubica	Yes
Ascomycota	Pezizomycotina	Eurotiomycetes	Fonsecaea pedrosoi CBS 271.37	Yes
Ascomycota	Pezizomycotina	Eurotiomycetes	Gymnascella aurantiaca	No
Ascomycota	Pezizomycotina	Eurotiomycetes	Gymnascella citrina	No
Ascomycota	Pezizomycotina	Eurotiomycetes	Histoplasma capsulatum NAm1	No
Ascomycota	Pezizomycotina	Eurotiomycetes	Microsporum canis CBS 113480	No
Ascomycota	Pezizomycotina	Eurotiomycetes	Monascus purpureus	No
Ascomycota	Pezizomycotina	Eurotiomycetes	Monacrosporium haptotylum	No
Ascomycota	Pezizomycotina	Eurotiomycetes	Monascus ruber NRRL 1597	No
Ascomycota	Pezizomycotina	Eurotiomycetes	Paracoccidioides brasiliensis Pb03	No
Ascomycota	Pezizomycotina	Eurotiomycetes	Penicillium antarcticum IBT 31811	Yes
Ascomycota	Pezizomycotina	Eurotiomycetes	Penicillium arizonense	Yes
Ascomycota	Pezizomycotina	Eurotiomycetes	Penicillium bilaiae ATCC 20851	No
Ascomycota	Pezizomycotina	Eurotiomycetes	Penicillium brevicompactum 1011305	No
Ascomycota	Pezizomycotina	Eurotiomycetes	Penicillium canescens ATCC 10419	No
Ascomycota	Pezizomycotina	Eurotiomycetes	Penicillium chrysogenum Wisconsin 54-1255	Yes
Ascomycota	Pezizomycotina	Eurotiomycetes	Penicillium coprophilum IBT 31321	No
Ascomycota	Pezizomycotina	Eurotiomycetes	Penicillium decumbens IBT 11843	No
Ascomycota	Pezizomycotina	Eurotiomycetes	Penicillium rubens Wisconsin 54-1255	Yes
Ascomycota	Pezizomycotina	Eurotiomycetes	Penicillium digitatum PHI26	No
Ascomycota	Pezizomycotina	Eurotiomycetes	Penicillium expansum ATCC 24692	No
Ascomycota	Pezizomycotina	Eurotiomycetes	Penicillium freii	Yes
Ascomycota	Pezizomycotina	Eurotiomycetes	Penicillium fellutanum ATCC 48694	No
Ascomycota	Pezizomycotina	Eurotiomycetes	Penicillium flavigenum IBT 14082	No
Ascomycota	Pezizomycotina	Eurotiomycetes	Penicillium glabrum DAOM 239074	No
Ascomycota	Pezizomycotina	Eurotiomycetes	Penicillium griseofulvum PG3	No
Ascomycota	Pezizomycotina	Eurotiomycetes	Penicillium italicum	Yes
Ascomycota	Pezizomycotina	Eurotiomycetes	Penicillium janthinellum ATCC 10455	No
Ascomycota	Pezizomycotina	Eurotiomycetes	Penicillium lanosocoeruleum ATCC 48919	No
Ascomycota	Pezizomycotina	Eurotiomycetes	Penicillium nalgiovense FM193	No
Ascomycota	Pezizomycotina	Eurotiomycetes	Penicillium oxalicum 114-2	No
Ascomycota	Pezizomycotina	Eurotiomycetes	Penicillium polonicum	Yes
Ascomycota	Pezizomycotina	Eurotiomycetes	Penicillium raistrickii ATCC 10490	No
Ascomycota	Pezizomycotina	Eurotiomycetes	Penicillium solitum IBT 29525	No
Ascomycota	Pezizomycotina	Eurotiomycetes	Penicillium steckii IBT 24891	No
Ascomycota	Pezizomycotina	Eurotiomycetes	Penicillium subrubescens FBCC1632 / CBS132785	No
Ascomycota	Pezizomycotina	Eurotiomycetes	Penicillium thymicola DAOMC 180753	No
Ascomycota	Pezizomycotina	Eurotiomycetes	Penicillium vulpinum IBT 29486	No
Ascomycota	Pezizomycotina	Eurotiomycetes	Phaeomoniella chlamydospora UCRPC4	No
Ascomycota	Pezizomycotina	Eurotiomycetes	Phialophora attae	Yes
Ascomycota	Pezizomycotina	Eurotiomycetes	Phialophora americana	Yes
Ascomycota	Pezizomycotina	Eurotiomycetes	Talaromyces aculeatus ATCC 10409	No
Ascomycota	Pezizomycotina	Eurotiomycetes	Talaromyces islandicus	Yes
Ascomycota	Pezizomycotina	Eurotiomycetes	Talaromyces marneffei ATCC 18224	No
Ascomycota	Pezizomycotina	Eurotiomycetes	Talaromyces proteolyticus PMI_201	No
Ascomycota	Pezizomycotina	Eurotiomycetes	Talaromyces stipitatus	Yes
Ascomycota	Pezizomycotina	Eurotiomycetes	Thermoascus aurantiacus	No
Ascomycota	Pezizomycotina	Eurotiomycetes	Thermomyces lanuginosus SSBP	No
Ascomycota	Pezizomycotina	Eurotiomycetes	Trichophyton rubrum CBS 118892	No
Ascomycota	Pezizomycotina	Eurotiomycetes	Trichophyton verrucosum HKI 0517	No
Ascomycota	Pezizomycotina	Lecanoromycetes 0/4	Cladonia grayi	No
Ascomycota	Pezizomycotina	Lecanoromycetes	Lobaria pulmonaria	No
Ascomycota	Pezizomycotina	Lecanoromycetes	Usnea florida	No
Ascomycota	Pezizomycotina	Lecanoromycetes	Xanthoria parietina 46-1-SA22	No
Ascomycota	Pezizomycotina	Leotiomycetes 8/29	Acephala macrosclerotiorum	No
Ascomycota	Pezizomycotina	Leotiomycetes	Amorphotheca resinae	No
Ascomycota	Pezizomycotina	Leotiomycetes	Ascocoryne sarcoides NRRL50072	No
Ascomycota	Pezizomycotina	Leotiomycetes	Bisporella sp. PMI_857	No
Ascomycota	Pezizomycotina	Leotiomycetes	Blumeria graminis f. sp. tritici 96224	Yes
Ascomycota	Pezizomycotina	Leotiomycetes	Botrytis cinerea	Yes
Ascomycota	Pezizomycotina	Leotiomycetes	Botryotinia fuckeliana	Yes
Ascomycota	Pezizomycotina	Leotiomycetes	Bulgaria inquinans	No
Ascomycota	Pezizomycotina	Leotiomycetes	Cadophora sp. DSE1049	No
Ascomycota	Pezizomycotina	Leotiomycetes	Coccomyces strobi	No
Ascomycota	Pezizomycotina	Leotiomycetes	Erysiphe necator	Yes
Ascomycota	Pezizomycotina	Leotiomycetes	Glarea lozoyensis	Yes
Ascomycota	Pezizomycotina	Leotiomycetes	Gremmeniella abietina	No
Ascomycota	Pezizomycotina	Leotiomycetes	Hymenoscyphus varicosporoides	No
Ascomycota	Pezizomycotina	Leotiomycetes	Leptodontium sp.	No
Ascomycota	Pezizomycotina	Leotiomycetes	Loramyces juncicola 46458	No
Ascomycota	Pezizomycotina	Leotiomycetes	Loramyces macrosporu	No
Ascomycota	Pezizomycotina	Leotiomycetes	Marssonina brunnea f. sp. multigermtubi MB_m1	Yes
Ascomycota	Pezizomycotina	Leotiomycetes	Meliniomyces bicolor	No
Ascomycota	Pezizomycotina	Leotiomycetes	Meliniomyces variabilis	No
Ascomycota	Pezizomycotina	Leotiomycetes	Oidiodendron maius Zn	No
Ascomycota	Pezizomycotina	Leotiomycetes	Phialocephala scopiformis 5WS22E1	No
Ascomycota	Pezizomycotina	Leotiomycetes	Phialocephala subalpina	Yes
Ascomycota	Pezizomycotina	Leotiomycetes	Pseudographis elatina	No
Ascomycota	Pezizomycotina	Leotiomycetes	Pseudogymnoascus destructans 20631-21	No
Ascomycota	Pezizomycotina	Leotiomycetes	Rhizoscyphus ericae UAMH 7357	No
Ascomycota	Pezizomycotina	Leotiomycetes	Rutstroemia firma CBS 115.86	No
Ascomycota	Pezizomycotina	Leotiomycetes	Sclerotinia sclerotiorum	Yes
Ascomycota	Pezizomycotina	Leotiomycetes	Spathularia flavida	No
Ascomycota	Pezizomycotina	Orbiliomycetes 0/2	Wilcoxina mikolae	No
Ascomycota	Pezizomycotina	Orbiliomycetes	Arthrobotrys oligospora ATCC	No
Ascomycota	Pezizomycotina	Pezizomycetes 1/17	Xerocomus badius	No
Ascomycota	Pezizomycotina	Pezizomycetes	Ascobolus immersus	No
Ascomycota	Pezizomycotina	Pezizomycetes	Ascodesmis nigricans	No
Ascomycota	Pezizomycotina	Pezizomycetes	Caloscypha fulgens	No
Ascomycota	Pezizomycotina	Pezizomycetes	Choiromyces venosus	No
Ascomycota	Pezizomycotina	Pezizomycetes	Gyromitra esculenta	No
Ascomycota	Pezizomycotina	Pezizomycetes	Kalaharituber pfeilii F3	No
Ascomycota	Pezizomycotina	Pezizomycetes	Morchella conica	No
Ascomycota	Pezizomycotina	Pezizomycetes	Morchella importuna	No
Ascomycota	Pezizomycotina	Pezizomycetes	Plectania nigrella	No
Ascomycota	Pezizomycotina	Pezizomycetes	Pyronema omphalodes CBS 100304	Yes
Ascomycota	Pezizomycotina	Pezizomycetes	Sarcoscypha coccinea	No
Ascomycota	Pezizomycotina	Pezizomycetes	Terfezia boudieri	No
Ascomycota	Pezizomycotina	Pezizomycetes	Terfezia claveryi	No
Ascomycota	Pezizomycotina	Pezizomycetes	Trichophaea hybrida	No
Ascomycota	Pezizomycotina	Pezizomycetes	Tuber borchii	No
Ascomycota	Pezizomycotina	Pezizomycetes	Tuber melanosporum Mel28	No
Ascomycota	Pezizomycotina	Sordariomycetes 52/133	Thelebolus microsporus ATCC 90970	No
Ascomycota	Pezizomycotina	Sordariomycetes	Thelebolus stercoreus	No
Ascomycota	Pezizomycotina	Sordariomycetes	Acidothrix acidophila CBS 136259	No
Ascomycota	Pezizomycotina	Sordariomycetes	Acremonium alcalophilum	No
Ascomycota	Pezizomycotina	Sordariomycetes	Acremonium chrysogenum ATCC 11550	No
Ascomycota	Pezizomycotina	Sordariomycetes	Acremonium strictum	No
Ascomycota	Pezizomycotina	Sordariomycetes	Anthostoma avocetta	No
Ascomycota	Pezizomycotina	Sordariomycetes	Apiosordaria backusii	No
Ascomycota	Pezizomycotina	Sordariomycetes	Apiospora montagnei	No
Ascomycota	Pezizomycotina	Sordariomycetes	Beauveria bassiana ARSEF 2860	Yes
Ascomycota	Pezizomycotina	Sordariomycetes	Biscogniauxia nummularia	No
Ascomycota	Pezizomycotina	Sordariomycetes	Bombardia bombarda	No
Ascomycota	Pezizomycotina	Sordariomycetes	Calosphaeria pulchella	No
Ascomycota	Pezizomycotina	Sordariomycetes	Chaetomium globosum CBS 148.51	Yes
Ascomycota	Pezizomycotina	Sordariomycetes	Chaetomium thermophilum	Yes
Ascomycota	Pezizomycotina	Sordariomycetes	Chaetosphaeria innumera	No
Ascomycota	Pezizomycotina	Sordariomycetes	Cladorrhinum bulbillosum	No
Ascomycota	Pezizomycotina	Sordariomycetes	Clonostachys rosea	No
Ascomycota	Pezizomycotina	Sordariomycetes	Colletotrichum chlorophyti	Yes
Ascomycota	Pezizomycotina	Sordariomycetes	Colletotrichum orbiculare MAFF 240422	Yes
Ascomycota	Pezizomycotina	Sordariomycetes	Colletotrichum incanum	Yes
Ascomycota	Pezizomycotina	Sordariomycetes	Colletotrichum gloeosporioides (Glomerella cingulata)	Yes
Ascomycota	Pezizomycotina	Sordariomycetes	Colletotrichum falcatum MAFF306170	No
Ascomycota	Pezizomycotina	Sordariomycetes	Colletotrichum fioriniae PJ7	Yes
Ascomycota	Pezizomycotina	Sordariomycetes	Colletotrichum godetiae CBS 193.32	No
Ascomycota	Pezizomycotina	Sordariomycetes	Colletotrichum graminicola M1.001	Yes
Ascomycota	Pezizomycotina	Sordariomycetes	Colletotrichum higginsianum IMI 349063	Yes
Ascomycota	Pezizomycotina	Sordariomycetes	Colletotrichum lupini CBS 109225	No
Ascomycota	Pezizomycotina	Sordariomycetes	Colletotrichum navitas CBS125086	No
Ascomycota	Pezizomycotina	Sordariomycetes	Colletotrichum nymphaeae SA-01	Yes
Ascomycota	Pezizomycotina	Sordariomycetes	Colletotrichum orchidophilum	Yes
Ascomycota	Pezizomycotina	Sordariomycetes	Colletotrichum phormii CBS102054	No
Ascomycota	Pezizomycotina	Sordariomycetes	Colletotrichum salicis	Yes
Ascomycota	Pezizomycotina	Sordariomycetes	Colletotrichum simmondsii	Yes
Ascomycota	Pezizomycotina	Sordariomycetes	Colletotrichum somersetensis CBS 131599	No
Ascomycota	Pezizomycotina	Sordariomycetes	Colletotrichum sublineola	Yes
Ascomycota	Pezizomycotina	Sordariomycetes	Colletotrichum tofieldiae	Yes
Ascomycota	Pezizomycotina	Sordariomycetes	Colletotrichum zoysiae MAFF235873	No
Ascomycota	Pezizomycotina	Sordariomycetes	Coniella lustricol	No
Ascomycota	Pezizomycotina	Sordariomycetes	Coniochaeta ligniaria NRRL 30616	Yes
Ascomycota	Pezizomycotina	Sordariomycetes	Coniochaeta sp. PMI_546	No
Ascomycota	Pezizomycotina	Sordariomycetes	Cordyceps militaris CM01 (Clavaria militaris)	Yes
Ascomycota	Pezizomycotina	Sordariomycetes	Cordyceps brongniartii RCEF 3172	Yes
Ascomycota	Pezizomycotina	Sordariomycetes	Corollospora maritima	No
Ascomycota	Pezizomycotina	Sordariomycetes	Chalara longipes	No
Ascomycota	Pezizomycotina	Sordariomycetes	Cryphonectria parasitica EP155	No
Ascomycota	Pezizomycotina	Sordariomycetes	Cryptodiaporthe populea CFL2025	No
Ascomycota	Pezizomycotina	Sordariomycetes	Daldinia sp. EC12	Yes
Ascomycota	Pezizomycotina	Sordariomycetes	Diaporthe ampelina	Yes
Ascomycota	Pezizomycotina	Sordariomycetes	Diaporthe helianthi	Yes
Ascomycota	Pezizomycotina	Sordariomycetes	Entoleuca mammata	No
Ascomycota	Pezizomycotina	Sordariomycetes	Eutypa lata UCREL1	Yes
Ascomycota	Pezizomycotina	Sordariomycetes	Fusarium proliferatum ET1	Yes
Ascomycota	Pezizomycotina	Sordariomycetes	Fusarium poae	Yes
Ascomycota	Pezizomycotina	Sordariomycetes	Fusarium mangiferae	Yes
Ascomycota	Pezizomycotina	Sordariomycetes	Fusarium fujikuroi IMI 58289	Yes
Ascomycota	Pezizomycotina	Sordariomycetes	Fusarium langsethiae	Yes
Ascomycota	Pezizomycotina	Sordariomycetes	Fusarium graminearum	No
Ascomycota	Pezizomycotina	Sordariomycetes	Fusarium oxysporum Fo5176	Yes
Ascomycota	Pezizomycotina	Sordariomycetes	Fusarium pseudograminearum CS3096	No
Ascomycota	Pezizomycotina	Sordariomycetes	Fusarium redolens A4	No
Ascomycota	Pezizomycotina	Sordariomycetes	Fusarium verticillioides 7600	Yes
Ascomycota	Pezizomycotina	Sordariomycetes	Gaeumannomyces graminis	No
Ascomycota	Pezizomycotina	Sordariomycetes	Glomerella graminicola	Yes
Ascomycota	Pezizomycotina	Sordariomycetes	Glomerella acutata	No
Ascomycota	Pezizomycotina	Sordariomycetes	Glomerella cingulata(Colletotrichum gloeosporioides)	Yes
Ascomycota	Pezizomycotina	Sordariomycetes	Grosmannia clavigera kw1407	No
Ascomycota	Pezizomycotina	Sordariomycetes	Hypoxylon sp. CI-4A	Yes
Ascomycota	Pezizomycotina	Sordariomycetes	Ilyonectria europaea CBS 129078	No
Ascomycota	Pezizomycotina	Sordariomycetes	Ilyonectria robusta PMI_751	No
Ascomycota	Pezizomycotina	Sordariomycetes	Khuskia oryzae ATCC 28132	No
Ascomycota	Pezizomycotina	Sordariomycetes	Lasiosphaeria miniovina	No
Ascomycota	Pezizomycotina	Sordariomycetes	Lasiosphaeris hirsuta	No
Ascomycota	Pezizomycotina	Sordariomycetes	Lindra thalassiae	No
Ascomycota	Pezizomycotina	Sordariomycetes	Lollipopaia minuta P26; CBS 116597	No
Ascomycota	Pezizomycotina	Sordariomycetes	Magnaporthe oryzae	Yes
Ascomycota	Pezizomycotina	Sordariomycetes	Magnaporthe grisea	No
Ascomycota	Pezizomycotina	Sordariomycetes	Magnaporthe poae (Magnaporthiopsis poae ATCC 64411)	Yes
Ascomycota	Pezizomycotina	Sordariomycetes	Mariannaea sp. PMI_226	No
Ascomycota	Pezizomycotina	Sordariomycetes	Metarhizium rileyi RCEF 4871	Yes
Ascomycota	Pezizomycotina	Sordariomycetes	Metarhizium acridum CQMa 102	Yes
Ascomycota	Pezizomycotina	Sordariomycetes	Metarhizium robertsii ARSEF 23	No
Ascomycota	Pezizomycotina	Sordariomycetes	Microascus trigonosporu	No
Ascomycota	Pezizomycotina	Sordariomycetes	Microdochium bolleyi J235TASD1	No
Ascomycota	Pezizomycotina	Sordariomycetes	Microdochium trichocladiopsis CBS 623.77	No
Ascomycota	Pezizomycotina	Sordariomycetes	Myceliophthora heterothallica CBS 202.75	No
Ascomycota	Pezizomycotina	Sordariomycetes	Myceliophthora thermophila (Sporotrichum thermophile)	Yes
Ascomycota	Pezizomycotina	Sordariomycetes	Myrothecium inundatum	No
Ascomycota	Pezizomycotina	Sordariomycetes	Nectria haematococca	No
Ascomycota	Pezizomycotina	Sordariomycetes	Neonectria ditissima	No
Ascomycota	Pezizomycotina	Sordariomycetes	Neurospora crassa OR74A	Yes
Ascomycota	Pezizomycotina	Sordariomycetes	Neurospora discreta FGSC 8579 mat A	No
Ascomycota	Pezizomycotina	Sordariomycetes	Neurospora hispaniola FGSC 10403	No
Ascomycota	Pezizomycotina	Sordariomycetes	Neurospora tetrasperma FGSC 2508 mat A	Yes
Ascomycota	Pezizomycotina	Sordariomycetes	Niesslia exilis	No
Ascomycota	Pezizomycotina	Sordariomycetes	Ophiostoma novo-ulmi subsp. novo-ulmi	No
Ascomycota	Pezizomycotina	Sordariomycetes	Ophiostoma piceae UAMH 11346	No
Ascomycota	Pezizomycotina	Sordariomycetes	Ophiostoma piliferum	No
Ascomycota	Pezizomycotina	Sordariomycetes	Phaeoacremonium aleophilum UCRPA7	No
Ascomycota	Pezizomycotina	Sordariomycetes	Phaeoacremonium sp. FL0889	No
Ascomycota	Pezizomycotina	Sordariomycetes	Plectosphaerella cucumerina DS2psM2a2	No
Ascomycota	Pezizomycotina	Sordariomycetes	Pochonia chlamydosporia 170	No
Ascomycota	Pezizomycotina	Sordariomycetes	Podospora anserina S mat+	No
Ascomycota	Pezizomycotina	Sordariomycetes	Podospora curvicolla TEP21a	No
Ascomycota	Pezizomycotina	Sordariomycetes	Pseudomassariella vexata CBS 129021	No
Ascomycota	Pezizomycotina	Sordariomycetes	Purpureocillium sp. UdeA0106	No
Ascomycota	Pezizomycotina	Sordariomycetes	Schizothecium vesticola SMH3187-1	No
Ascomycota	Pezizomycotina	Sordariomycetes	Sodiomyces alkalinus	No
Ascomycota	Pezizomycotina	Sordariomycetes	Sordaria macrospora	Yes
Ascomycota	Pezizomycotina	Sordariomycetes	Stachybotrys chartarum IBT 7711	Yes
Ascomycota	Pezizomycotina	Sordariomycetes	Stachybotrys chlorohalonata	Yes
Ascomycota	Pezizomycotina	Sordariomycetes	Stachybotrys elegans	No
Ascomycota	Pezizomycotina	Sordariomycetes	Thielavia antarctica	No
Ascomycota	Pezizomycotina	Sordariomycetes	Thielavia appendiculata	No
Ascomycota	Pezizomycotina	Sordariomycetes	Thielavia arenaria	No
Ascomycota	Pezizomycotina	Sordariomycetes	Thielavia hyrcaniae	No
Ascomycota	Pezizomycotina	Sordariomycetes	Thielavia terrestris NRRL 8126	Yes
Ascomycota	Pezizomycotina	Sordariomycetes	Tolypocladium inflatum	No
Ascomycota	Pezizomycotina	Sordariomycetes	Torpedospora radiata	No
Ascomycota	Pezizomycotina	Sordariomycetes	Trichoderma asperellum CBS 433.97	No
Ascomycota	Pezizomycotina	Sordariomycetes	Trichoderma atroviride IMI 206040	Yes
Ascomycota	Pezizomycotina	Sordariomycetes	Trichoderma citrinoviride	No
Ascomycota	Pezizomycotina	Sordariomycetes	Trichoderma gamsii	Yes
Ascomycota	Pezizomycotina	Sordariomycetes	Trichoderma harzianum	Yes
Ascomycota	Pezizomycotina	Sordariomycetes	Trichoderma guizhouense	Yes
Ascomycota	Pezizomycotina	Sordariomycetes	Trichoderma longibrachiatum	No
Ascomycota	Pezizomycotina	Sordariomycetes	Trichoderma reesei QM6a	Yes
Ascomycota	Pezizomycotina	Sordariomycetes	Trichoderma virens Gv29-8	Yes
Ascomycota	Pezizomycotina	Sordariomycetes	Truncatella angustata	No
Ascomycota	Pezizomycotina	Sordariomycetes	Ustilaginoidea virens	Yes
Ascomycota	Pezizomycotina	Sordariomycetes	Valetoniellopsis laxa	No
Ascomycota	Pezizomycotina	Sordariomycetes	Verticillium alfalfae VaMs.102	No
Ascomycota	Pezizomycotina	Sordariomycetes	Verticillium dahliae VdLs.17	Yes
Ascomycota	Pezizomycotina	Xylonomycetes 1/3	Xylaria hypoxylon	No
Ascomycota	Pezizomycotina	Xylonomycetes	Symbiotaphrina kochii	No
Ascomycota	Pezizomycotina	Xylonomycetes	Xylona heveae TC161	Yes
Ascomycota	Saccharomycotina	Saccharomycetes 1/48	Arthroascus fermentans	No
Ascomycota	Saccharomycotina	Saccharomycetes	Ascoidea rubescens	No
Ascomycota	Saccharomycotina	Saccharomycetes	Babjeviella inositovora NRRL Y-12698	No
Ascomycota	Saccharomycotina	Saccharomycetes	Basidioascus undulatus	No
Ascomycota	Saccharomycotina	Saccharomycetes	Blastobotrys adeninivorans	No
Ascomycota	Saccharomycotina	Saccharomycetes	Candida albicans SC5314	No
Ascomycota	Saccharomycotina	Saccharomycetes	Candida arabinofermentans NRRL YB-2248	No
Ascomycota	Saccharomycotina	Saccharomycetes	Candida tanzawaensis NRRL Y-17324	No
Ascomycota	Saccharomycotina	Saccharomycetes	Candida tenuis	No
Ascomycota	Saccharomycotina	Saccharomycetes	Cephaloascus albidus	No
Ascomycota	Saccharomycotina	Saccharomycetes	Cephaloascus fragrans	No
Ascomycota	Saccharomycotina	Saccharomycetes	Clavispora lusitaniae ATCC 42720	No
Ascomycota	Saccharomycotina	Saccharomycetes	Cyberlindnera jadinii NRRL Y-1542	No
Ascomycota	Saccharomycotina	Saccharomycetes	Debaryomyces hansenii	No
Ascomycota	Saccharomycotina	Saccharomycetes	Dekkera bruxellensis	No
Ascomycota	Saccharomycotina	Saccharomycetes	Eremothecium gossypii ATCC 10895	No
Ascomycota	Saccharomycotina	Saccharomycetes	Hanseniaspora valbyensis NRRL Y-1626	No
Ascomycota	Saccharomycotina	Saccharomycetes	Hyphopichia burtonii NRRL Y-1933	No
Ascomycota	Saccharomycotina	Saccharomycetes	Kazachstania africana CBS 2517	No
Ascomycota	Saccharomycotina	Saccharomycetes	Kluyveromyces lactis	No
Ascomycota	Saccharomycotina	Saccharomycetes	Kuraishia capsulata CBS 1993	No
Ascomycota	Saccharomycotina	Saccharomycetes	Lipomyces starkeyi NRRL Y-11557	Yes
Ascomycota	Saccharomycotina	Saccharomycetes	Lodderomyces elongisporus NRRL YB-4239	No
Ascomycota	Saccharomycotina	Saccharomycetes	Metschnikowia bicuspidata	No
Ascomycota	Saccharomycotina	Saccharomycetes	Metschnikowia fructicola	No
Ascomycota	Saccharomycotina	Saccharomycetes	Meyerozyma guilliermondii ATCC 6260	No
Ascomycota	Saccharomycotina	Saccharomycetes	Nadsonia fulvescens var. elongata DSM 6958	No
Ascomycota	Saccharomycotina	Saccharomycetes	Nakaseomyces bacillisporus	No
Ascomycota	Saccharomycotina	Saccharomycetes	Nakaseomyces delphensis	No
Ascomycota	Saccharomycotina	Saccharomycetes	Ogataea parapolymorpha DL-1	No
Ascomycota	Saccharomycotina	Saccharomycetes	Ogataea polymorpha NCYC	No
Ascomycota	Saccharomycotina	Saccharomycetes	Pachysolen tannophilus NRRL Y-2460	No
Ascomycota	Saccharomycotina	Saccharomycetes	Pichia membranifaciens	No
Ascomycota	Saccharomycotina	Saccharomycetes	Pichia pastoris	No
Ascomycota	Saccharomycotina	Saccharomycetes	Pichia stipitis	No
Ascomycota	Saccharomycotina	Saccharomycetes	Saccharomyces cerevisiae	No
Ascomycota	Saccharomycotina	Saccharomycetes	Spathaspora passalidarum NRRL Y-27907	No
Ascomycota	Saccharomycotina	Saccharomycetes	Sporopachydermia lactativora	No
Ascomycota	Saccharomycotina	Saccharomycetes	Sugiyamaella americana	No
Ascomycota	Saccharomycotina	Saccharomycetes	Sympodiomyces attinorum	No
Ascomycota	Saccharomycotina	Saccharomycetes	Tortispora caseinolytica	No
Ascomycota	Saccharomycotina	Saccharomycetes	Torulaspora delbrueckii	No
Ascomycota	Saccharomycotina	Saccharomycetes	Trichomonascus petasosporus	No
Ascomycota	Saccharomycotina	Saccharomycetes	Wickerhamiella domercqiae	No
Ascomycota	Saccharomycotina	Saccharomycetes	Wickerhamomyces anomalus NRRL Y-366-8	No
Ascomycota	Saccharomycotina	Saccharomycetes	Yarrowia lipolytica CLIB122	No
Ascomycota	Saccharomycotina	Saccharomycetes	Zygoascus hellenicus	No
Ascomycota	Saccharomycotina	Saccharomycetes	Zygosaccharomyces rouxii CBS 732	No
Ascomycota	Taphrinomycotina 2/10	Neolectomycetes 0/1	Neolecta irregularis DAH-3	No
Ascomycota	Taphrinomycotina	Pneumocystidomycetes 0/1	Pneumocystis jirovecii	No
Ascomycota	Taphrinomycotina	Taphrinomycetes 2/4	Protomyces inouyei	No
Ascomycota	Taphrinomycotina	Taphrinomycetes	Protomyces lactucaedebilis	Yes
Ascomycota	Taphrinomycotina	Taphrinomycetes	Saitoella complicata NRRL Y-17804	Yes
Ascomycota	Taphrinomycotina	Taphrinomycetes	Taphrina deformans	No
Ascomycota	Taphrinomycotina	Schizosaccharomycetes 0/3	Schizosaccharomyces cryophilus OY26	No
Ascomycota	Taphrinomycotina	Schizosaccharomycetes	Schizosaccharomyces japonicus yFS275	No
Ascomycota	Taphrinomycotina	Schizosaccharomycetes	Schizosaccharomyces octosporus yFS286	No
Ascomycota	Taphrinomycotina	Schizosaccharomycetes	Schizosaccharomyces pombe	No
Glomeromycota 1/1	Glomeromycotina	Glomeromycetes 1/1	Rhizophagus irregularis DAOM	Yes
Mucoromycota 6/44	Mortierellomycotina	Incertae sedis 6/44	Lobosporangium transversale	Yes
Mucoromycota	Mortierellomycotina	Incertae sedis	Mortierella elongata AG-77	Yes
Mucoromycota	Mortierellomycotina	Incertae sedis	Mortierella humilis PMI_1414	No
Mucoromycota	Mortierellomycotina	Incertae sedis	Mortierella multidivaricata	No
Mucoromycota	Mortierellomycotina	Incertae sedis	Mortierella sp.	No
Mucoromycota	Mortierellomycotina	Incertae sedis	Mortierella verticillata NRRL 6337	No
Mucoromycota	Mucoromycotina	Incertae sedis	Absidia padenii NRRL 2977	No
Mucoromycota	Mucoromycotina	Incertae sedis	Absidia glauca	No
Mucoromycota	Mucoromycotina	Incertae sedis	Absidia repens	No
Mucoromycota	Mucoromycotina	Incertae sedis	Backusella circina FSU 941	No
Mucoromycota	Mucoromycotina	Incertae sedis	Blakeslea trispora	No
Mucoromycota	Mucoromycotina	Incertae sedis	Circinella umbellata	No
Mucoromycota	Mucoromycotina	Incertae sedis	Cokeromyces recurvatus	No
Mucoromycota	Mucoromycotina	Incertae sedis	Cunninghamella echinulata NRRL 1382	No
Mucoromycota	Mucoromycotina	Incertae sedis	Dichotomocladium elegans	No
Mucoromycota	Mucoromycotina	Incertae sedis	Fennellomyces sp. T-0311	No
Mucoromycota	Mucoromycotina	Incertae sedis	Gilbertella persicaria	No
Mucoromycota	Mucoromycotina	Incertae sedis	Gongronella butleri	No
Mucoromycota	Mucoromycotina	Incertae sedis	Hesseltinella vesiculosa	No
Mucoromycota	Mucoromycotina	Incertae sedis	Lichtheimia corymbifera JMRC:FSU:9682	No
Mucoromycota	Mucoromycotina	Incertae sedis	Lichtheimia hyalospora	No
Mucoromycota	Mucoromycotina	Incertae sedis	Lichtheimia ramosa	No
Mucoromycota	Mucoromycotina	Incertae sedis	Mucor circinelloides	No
Mucoromycota	Mucoromycotina	Incertae sedis	Mucor ambiguss	No
Mucoromycota	Mucoromycotina	Incertae sedis	Mucor cordense RSA 1222	No
Mucoromycota	Mucoromycotina	Incertae sedis	Mucor heterogamus	No
Mucoromycota	Mucoromycotina	Incertae sedis	Mycotypha africana	No
Mucoromycota	Mucoromycotina	Incertae sedis	Parasitella parasitica	Yes
Mucoromycota	Mucoromycotina	Incertae sedis	Phascolomyces articulosus	No
Mucoromycota	Mucoromycotina	Incertae sedis	Phycomyces blakesleeanus NRRL 1555	Yes
Mucoromycota	Mucoromycotina	Incertae sedis	Phycomyces nitens	No
Mucoromycota	Mucoromycotina	Incertae sedis	Pilaira anomala	No
Mucoromycota	Mucoromycotina	Incertae sedis	Pilobolus umbonatus	No
Mucoromycota	Mucoromycotina	Incertae sedis	Radiomyces spectabilis	No
Mucoromycota	Mucoromycotina	Incertae sedis	Rhizopus delemar	Yes
Mucoromycota	Mucoromycotina	Incertae sedis	Rhizopus microsporus	Yes
Mucoromycota	Mucoromycotina	Incertae sedis	Saksenaea vasiformis	No
Mucoromycota	Mucoromycotina	Incertae sedis	Spinellus fusiger	No
Mucoromycota	Mucoromycotina	Incertae sedis	Sporodiniella umbellata	No
Mucoromycota	Mucoromycotina	Incertae sedis	Syncephalastrum racemosum	No
Mucoromycota	Mucoromycotina	Incertae sedis	Thamnidium elegans	No
Mucoromycota	Mucoromycotina	Incertae sedis	Umbelopsis ramanniana	No
Mucoromycota	Mucoromycotina	Incertae sedis	Umbelopsis sp. nov. AD052	No
Mucoromycota	Mucoromycotina	Incertae sedis	Zychaea mexicana	No
Zoopagomycota 1/15	Entomophthoromycotina 1/3	Basidiobolomycetes 1/1	Basidiobolus meristosporus CBS 931.73	Yes
Zoopagomycota	Entomophthoromycotina	Entomophthoromycetes 0/2	Conidiobolus coronatus NRRL28638	No
Zoopagomycota	Entomophthoromycotina	Entomophthoromycetes	Conidiobolus thromboides	No
Zoopagomycota	Kickxellomycotina 0/9	Incertae sedis 0/12	Coemansia reversa NRRL 1564	No
Zoopagomycota	Kickxellomycotina	Incertae sedis	Coemansia spiralis RSA 1278	No
Zoopagomycota	Kickxellomycotina	Incertae sedis	Kickxella alabastrina	No
Zoopagomycota	Kickxellomycotina	Incertae sedis	Linderina pennispora	No
Zoopagomycota	Kickxellomycotina	Incertae sedis	Martensiomyces pterosporus	No
Zoopagomycota	Kickxellomycotina	Incertae sedis	Ramicandelaber longisporus	No
Zoopagomycota	Kickxellomycotina	Incertae sedis	Smittium culicis	No
Zoopagomycota	Kickxellomycotina	Incertae sedis	Smittium mucronatum	No
Zoopagomycota	Kickxellomycotina	Incertae sedis	Zancudomyces culisetae	No
Zoopagomycota	Zoopagomycotina 0/3	Incertae sedis	Piptocephalis cylindrospora	No
Zoopagomycota	Zoopagomycotina	Incertae sedis	Syncephalis fuscata S228	No
Zoopagomycota	Zoopagomycotina	Incertae sedis	Syncephalis plumigaleata	No
Blastocladiomycota 2/4	Blastocladiomycotina	Blastocladiomycetes 2/4	Allomyces macrogynus ATCC 38327	Yes
Blastocladiomycota	Blastocladiomycotina	Blastocladiomycetes	Blastocladiella britannica	No
Blastocladiomycota	Blastocladiomycotina	Blastocladiomycetes	Catenaria anguillulae PL171	Yes
Blastocladiomycota	Blastocladiomycotina	Blastocladiomycetes	Paraphysoderma sedebokerense	No
Neocallimastigomycota 1/5	Neocallimastigomycotina	Neocallimastigomycetes 1/5	Anaeromyces robustus	No
Neocallimastigomycota	Neocallimastigomycotina	Neocallimastigomycetes	Neocallimastix californiae	Yes
Neocallimastigomycota	Neocallimastigomycotina	Neocallimastigomycetes	Orpinomyces sp. OUS1	No
Neocallimastigomycota	Neocallimastigomycotina	Neocallimastigomycetes	Piromyces finnis	No
Neocallimastigomycota	Neocallimastigomycotina	Neocallimastigomycetes	Piromyces sp. E2	No
Chytridiomycota 1/10		Chytridiomycetes 1/9	Batrachochytrium dendrobatidis JAM81	No
Chytridiomycota		Chytridiomycetes	Chytridium lagenaria Arg66	No
Chytridiomycota		Chytridiomycetes	Chytriomyces sp. MP 71	No
Chytridiomycota		Chytridiomycetes	Entophlyctis helioformis	No
Chytridiomycota		Chytridiomycetes	Gaertneriomyces semiglobifer	No
Chytridiomycota		Chytridiomycetes	Globomyces pollinis-pini Arg68	No
Chytridiomycota		Chytridiomycetes	Homolaphlyctis polyrhiza JEL142	No
Chytridiomycota		Chytridiomycetes	Rhizoclosmatium globosum	No
Chytridiomycota		Chytridiomycetes	Spizellomyces punctatus DAOM BR117	Yes
Chytridiomycota		Monoblepharidomycetes 1/1	Gonapodya prolifera JEL47	Yes
Microsporidiomycota 1/9		Incertae sedis 1/9	Antonospora locustae	No
Microsporidiomycota		Incertae sedis	Encephalitozoon cuniculi GB-M1	No
Microsporidiomycota		Incertae sedis	Encephalitozoon hellem ATCC 50504	No
Microsporidiomycota		Incertae sedis	Encephalitozoon intestinalis ATCC 50506	No
Microsporidiomycota		Incertae sedis	Encephalitozoon romaleae SJ-2008	No
Microsporidiomycota		Incertae sedis	Enterocytozoon bieneusi H348	No
Microsporidiomycota		Incertae sedis	Nematocida parisii ERTm1	No
Microsporidiomycota		Incertae sedis	Mitosporidium daphniae	Yes
Microsporidiomycota		Incertae sedis	Nosema ceranae BRL01	No
Cryptomycota/Rozellomycota 2/2		Incertae sedis 2/2	Paramicrosporidium saccamoebae	Yes
Cryptomycota/Rozellomycota		Incertae sedis	Rozella allomycis CSF55	Yes
