# Supplementary material for: Evolutionary, structural and functional analysis of the caleosin/peroxygenase gene family in the Fungi
Source: BMC Genomics. 2018 Dec 28;19:976. doi: 10.1186/s12864-018-5334-1 (PMC6309107; doi:10.1186/s12864-018-5334-1)
Supplement: Supplementary file 3 — Table S3. The full list of the 243 sequenced fungal genomes that between them contained 344 CLO/PXG-like sequences plus the CLO names assigned in this study, their NCBI/Genbank gene numbers and other information on the characteristics of the encoded proteins. (XLSX 54 kb) [file 12864_2018_5334_MOESM3_ESM.xlsx]

## Sheet: Supplementary_Table 2
	Phylum	Subphylum	Class	Species name (Scientific name)	CLO name	NCBI /GenBank No	Order Locus (gene)	Amino acids	Caleosin location	MW (kDa)	Isoelectric point (pl)	Pfam Access No	No of CLO/sp
I	Basidiomycota	Agaricomycotina	Agaricomycetes	Agaricus bisporus var. burnettii JB137-S8	AbCLO1	XP_007332262.1	AGABI1DRAFT_44066	191	21-181	21.735	5.67	pfam05042	1
	Basidiomycota	Agaricomycotina	Agaricomycetes	Agaricus bisporus var. bisporus H97	AbbCLO1	XP_006454956.1	AGABI2DRAFT_61246	197	19-187	22.44	6.13	pfam05042	1
	Basidiomycota	Agaricomycotina	Agaricomycetes	Auricularia subglabra TFB-10046 SS5	AsCLO1	XP_007344105.1	AURDEDRAFT_136516	266	68-236	30.3	9.7	pfam05042	2
	Basidiomycota	Agaricomycotina	Agaricomycetes		AsCLO2	XP_007352724.1	AURDEDRAFT_40611	174	3-168	20.25	7.24	pfam05042
	Basidiomycota	Agaricomycotina	Agaricomycetes	Amanita thiersii Skay4041	AtsCLO1	PFH53897	AMATHDRAFT_72925	202	20-188	23.32	8.59	pfam05042	1
	Basidiomycota	Agaricomycotina	Agaricomycetes	Botryobasidium botryosum FD-172 SS1	BboCLO1	KDQ18292.1	BOTBODRAFT_154181	474	268-442	53.85	6.32	pfam05042	1
	Basidiomycota	Agaricomycotina	Agaricomycetes	Ceriporiopsis (Gelatoporia) subvermispora B	CsuCLO1	EMD37536.1	CERSUDRAFT_114166	250	70-237	28.24	6.13	pfam05042	1
	Basidiomycota	Agaricomycotina	Agaricomycetes	Coprinopsis cinerea okayama7#130	CciCLO1	XP_001828377.2	CC1G_13587	250	81-240	28.55	6.06	pfam05042	1
	Basidiomycota	Agaricomycotina	Agaricomycetes	Daedalea quercina L-15889	DqCLO1	KZT72096	DAEQUDRAFT_56867	242		27.74	6.16	pfam05042	1
	Basidiomycota	Agaricomycotina	Agaricomycetes	Dichomitus squalens LYAD-421 SS1	DsCLO1	XP_007365835.1	DICSQDRAFT_105900	263	74-240	29.86	6.36	pfam05042	1
	Basidiomycota	Agaricomycotina	Agaricomycetes	Exidia glandulosa HHB12029	EglCLO1	KZW02446	EXIGLDRAFT_637449	250		29.07	8.43	pfam05042	1
	Basidiomycota	Agaricomycotina	Agaricomycetes	Fibroporia radiculosa	FrCLO1	XP_012182304.1	FIBRA_05138	274	68-242	31.62	8.64	pfam05042	1
	Basidiomycota	Agaricomycotina	Agaricomycetes	Fibularhizoctonia sp. CBS 109695	FcClO1	KZP05548	FIBSPDRAFT_805671	278		31.111	6.39	pfam05042	1
	Basidiomycota	Agaricomycotina	Agaricomycetes	Fomitopsis pinicola FP-58527 SS1	FpCLO1	EPT05018.1	FOMPIDRAFT_1112850	241	63-230	27.65	6.7	pfam05042	1
	Basidiomycota	Agaricomycotina	Agaricomycetes	Galerina marginata CBS 339.88	GmaCLO1	KDR68763.1	GALMADRAFT_104601	196	20-187	22.005	6.7	pfam05042	1
	Basidiomycota	Agaricomycotina	Agaricomycetes	Ganoderma sinense ZZ0214-1	GsiCLO1	PIL33958	GSI_03666	294	91-257	31.98	5.8	pfam05042	1
	Basidiomycota	Agaricomycotina	Agaricomycetes	Gloeophyllum trabeum ATCC11539	GtCLO1	XP_007860338.1	GLOTRDRAFT_52162	277	98-266	31.47	5.76	pfam05042	1
	Basidiomycota	Agaricomycotina	Agaricomycetes	Hebeloma cylindrosporum h7	HcCLO1	KIM39038	M413DRAFT_447398	196	21-189	22.329	5.85	pfam05042	1
	Basidiomycota	Agaricomycotina	Agaricomycetes	Hydnomerulius pinastri MD-312	HpCLO1	KIJ61435	HYDPIDRAFT_177025	258		29.56	5.99	pfam05042	1
	Basidiomycota	Agaricomycotina	Agaricomycetes	Hypholoma sublateritium	HsCLO1	KJA21939	HYPSUDRAFT_186846	196	21-189	22.097	7.93	pfam05042	1
	Basidiomycota	Agaricomycotina	Agaricomycetes	Jaapia argillacea MUCL 33604	JaCLO1	KDQ60377.1	JAAARDRAFT_152967	280	106-272	31.89	6.36	pfam05042	2
	Basidiomycota	Agaricomycotina	Agaricomycetes		JaCLO2	KDQ57031.1	JAAARDRAFT_131493	195	19-187	22.65	6.42	pfam05042
	Basidiomycota	Agaricomycotina	Agaricomycetes	Laccaria amethystina LaAM-08-1	LaCLO1	KIK04218	K443DRAFT_676182	196	20-188	22.34	6.43	pfam05042	1
	Basidiomycota	Agaricomycotina	Agaricomycetes	Laccaria bicolor	LbCLO1	XP_001888722.1	LACBIDRAFT_333964	265	89-527	30.059	9.04	pfam05042	1
	Basidiomycota	Agaricomycotina	Agaricomycetes	Laetiporus sulphureus 93-53	LsuCLO1	KZT03370	LAESUDRAFT_659854	270		30.568	5.91	pfam05042	2
	Basidiomycota	Agaricomycotina	Agaricomycetes		LsuCLO2	KZT11008	LAESUDRAFT_741316	243		27.51	7.76	pfam05042
	Basidiomycota	Agaricomycotina	Agaricomycetes	Leucoagaricus sp. SymC.cos	LssCLO1	KXN88578	AN958_07097	202	20-188	23.39	6.37	pfam05042	2
	Basidiomycota	Agaricomycotina	Agaricomycetes		LssCLO2	KXN88579	AN958_07098	192	21-176	22.43	5.88	pfam05042
	Basidiomycota	Agaricomycotina	Agaricomycetes	Mycena chlorophos	MchCLO1	GAT60439	MCHLO_16575	188		21.26	6.14	pfam05042	1
	Basidiomycota	Agaricomycotina	Agaricomycetes	Neolentinus lepideus HHB14362 ss-1	NlCLO1	KZT27661	NEOLEDRAFT_1060314	208		23.88	6.42	pfam05042	1
	Basidiomycota	Agaricomycotina	Agaricomycetes	Obba rivulosa	OrCLO1	OCH89018	OBBRIDRAFT_44572	236		26.745	9.4	pfam05042	1
	Basidiomycota	Agaricomycotina	Agaricomycetes	Paxillus rubicundulus Ve08.2h10	PrCLO1	KIK92759	PAXRUDRAFT_829665	266	58-234	30.079	6.45	pfam05042	1
	Basidiomycota	Agaricomycotina	Agaricomycetes	Paxillus involutus ATCC 200175	PiCLO1	KIJ14598	PAXINDRAFT_115955	266	58-234	30.15	6.13	pfam05042	1
	Basidiomycota	Agaricomycotina	Agaricomycetes	Phanerochaete carnosa HHB-10118-sp	PcCLO1	XP_007394666	PHACADRAFT_160363	260	71-243	29.4	6.65	pfam05042	1
	Basidiomycota	Agaricomycotina	Agaricomycetes	Phlebia centrifuga	PceCLO1	OKY61047	PHLCEN_5320	276		31.64	9.06	pfam05042	1
	Basidiomycota	Agaricomycotina	Agaricomycetes	Phlebiopsis gigantea	PgiCLO1	KIP02146	PHLGIDRAFT_112359	254	62-238	28.39	7.06	pfam05042	1
	Basidiomycota	Agaricomycotina	Agaricomycetes	Pisolithus microcarpus 441	PmiCLO1	KIK24381	PISMIDRAFT_98679	196	69-196	22.86	7.06	pfam05042	1
	Basidiomycota	Agaricomycotina	Agaricomycetes	Pisolithus tinctorius Marx 270	PtiCLO1	KIO09755	M404DRAFT_288447	275	69-243	37.98	7.11	pfam05042	1
	Basidiomycota	Agaricomycotina	Agaricomycetes	Pleurotus ostreatus PC15	PoCLO1	KDQ30160.1	PLEOSDRAFT_1095851	186	8-173	21.7	5.28	pfam05042	1
	Basidiomycota	Agaricomycotina	Agaricomycetes	Plicaturopsis crispa	PcrCLO1	KII86584	PLICRDRAFT_163775	188	6-178	21.37	10.14	pfam05042	1
	Basidiomycota	Agaricomycotina	Agaricomycetes	Postia placenta	PplCLO1	XP_002470263.1	POSPLDRAFT_88514	242	64-231	27.65	7.83	pfam05042	2
	Basidiomycota	Agaricomycotina	Agaricomycetes		PplCLO2	OSX66285.1	POSPLADRAFT_1131853	242	64-231	27.65	6.6	pfam05042
	Basidiomycota	Agaricomycotina	Agaricomycetes	Rhizopogon vinicolor AM-OR11-026	RviCLO1	OAX32633	K503DRAFT_805061	269		30.74	7.76	pfam05042	1
	Basidiomycota	Agaricomycotina	Agaricomycetes	Schizophyllum commune	ScCLO1	XP_003027522.1	SCHCODRAFT_60944	182	5-176	21.123	7.14	pfam05042	2
	Basidiomycota	Agaricomycotina	Agaricomycetes		ScCLO2	XP_003026111.1	SCHCODRAFT_62697	181	3-166	20.04	9.04	pfam05042
	Basidiomycota	Agaricomycotina	Agaricomycetes	Scleroderma citrinum Foug A	SciCLO1	KIM59113	SCLCIDRAFT_1188135	296	71-262	34	6.31	pfam05042	1
	Basidiomycota	Agaricomycotina	Agaricomycetes	Serpula lacrymans	SlCLO1	EGN98952.1	SERLA73DRAFT_181696	270	62-238	30.0805	5.73	pfam05042	3
	Basidiomycota	Agaricomycotina	Agaricomycetes		SlCLO2	XP_007324020.1	SERLADRAFT_479704	265	58-234	29.775	7.82	pfam05042
	Basidiomycota	Agaricomycotina	Agaricomycetes		SlCLO3	XP_007318560.1	SERLADRAFT_468018	204	1-172	23.596	5.42	pfam05042
	Basidiomycota	Agaricomycotina	Agaricomycetes	Sphaerobolus stellatus SS14	SstCLO1	KIJ26209.1	M422DRAFT_785294	271	17-180	31.03	5.15	pfam05042	4
	Basidiomycota	Agaricomycotina	Agaricomycetes		SstCLO2	KIJ26216.1	M422DRAFT_192531	194	17-181	21.94	8.91	pfam05042
	Basidiomycota	Agaricomycotina	Agaricomycetes		SstCLO3	KIJ41094	M422DRAFT_172728	176	17-173	19.97	5.02	pfam05042
	Basidiomycota	Agaricomycotina	Agaricomycetes		SstCLO4	KIJ26208	M422DRAFT_118426	166	1-163	18.97	5.38	pfam05042
	Basidiomycota	Agaricomycotina	Agaricomycetes	Trametes versicolor	TvCLO1	XP_008034583	TRAVEDRAFT_113260	245	65-231	27.182	6.44	pfam05042	1
	Basidiomycota	Agaricomycotina	Agaricomycetes	Trametes coccinea BRFM310(Pycnoporus coccineus BRFM 310 )	TcoCLO1	OSD01337	PYCCODRAFT_1412935	247	67-234	27.59	6.35	pfam05042	1
	Basidiomycota	Agaricomycotina	Agaricomycetes	Trametes cinnabarina	TciCLO1	CDO77693	BN946_scf184969.g44	247		27.7	6.3	pfam05042	1
	Basidiomycota	Agaricomycotina	Agaricomycetes	Trametes pubescens	TpuCLO1	OJT10262	TRAPUB_13216	246		27.45	6.65	pfam05042	1
	Basidiomycota	Agaricomycotina	Agaricomycetes	Wolfiporia cocos MD-104 SS10	WcoCLO1	PCH43636	WOLCODRAFT_144618	385	199-374	42.57	6.42	pfam05042	1
	Basidiomycota	Agaricomycotina	Dacrymycetes	Calocera cornea HHB12733	CcoCLO1	KZT54203	LCODRAFT_407132	179		20.98	7.94	pfam05042	1
	Basidiomycota	Agaricomycotina	Dacrymycetes	Calocera viscosa TUFC12733	CviCLO1	KZO93116.1	CALVIDRAFT_486333	231		26.62		pfam05042	1
	Basidiomycota	Agaricomycotina	Dacrymycetes	Dacryopinax primogenitu	DpCLO1	EJU04077.1	DACRYDRAFT_48378	217	26-193	25.35	6.59	pfam05042	1
	Basidiomycota	Agaricomycotina	Tremellomycetes	Tulasnella calospora MUT 4182	TcaCLO1	KIO15430	M407DRAFT_98685	207	20-186	22.316	6.28	pfam05042	4
	Basidiomycota	Agaricomycotina	Tremellomycetes		TcaCLO2	KIO25540	M407DRAFT_75562	194	17-183	22.316	6.28	pfam05042
	Basidiomycota	Agaricomycotina	Tremellomycetes		TcaCLO3	KIO25548	M407DRAFT_8355	178	5-163	20.62	8.88	pfam05042
	Basidiomycota	Agaricomycotina	Tremellomycetes		TcaCLO4	KIO22083	M407DRAFT_120845	160	4-140	18.55	7.02	pfam05042
	Basidiomycota	Pucciniomycotina	Microbotryomycetes	Leucosporidiella creatinivora	LcCLO1	ORY76532	BCR35DRAFT_305765	275		31.238	9.24	pfam05042	1
	Basidiomycota	Pucciniomycotina	Microbotryomycetes	Rhodotorula toruloides	RtCLO1	XP_016271614	RHTO_03414	372	151-318	42.01	5.82	pfam05042	2
	Basidiomycota	Pucciniomycotina	Microbotryomycetes		RtCLO2	XP_016271628	RHTO_03428	345	104-272	39.38	5.85	pfam05042
	Basidiomycota	Pucciniomycotina	Microbotryomycetes	Rhodotorula graminis	RgCLO1	XP_018268142.1	RHOBADRAFT_56217	378		42.3	8.37	pfam05042	2
	Basidiomycota	Pucciniomycotina	Microbotryomycetes		RgCLO2	XP_018271640.1	RHOBADRAFT_44098	353		37.77	9.32	pfam05042
	Basidiomycota	Pucciniomycotina	Microbotryomycetes	Sporidiobolus salmonicolor	SsCLO1	CEQ41807.1	SPOSA6832_03559	382	140-327	43.249	8.33	pfam05042	1
	Basidiomycota	Pucciniomycotina	Microbotryomycetes	Sporisorium reilianum SRZ2	SrCLO1	CBQ73148.1	sr13809	252	58-234	28.542	7.09	pfam05042	1
	Basidiomycota	Pucciniomycotina	Mixiomycetes	Mixia osmundae	MosCLO1	XP_014565139.1	L969DRAFT_54945	294	116-284	32.36	6.63	pfam05042	1
	Basidiomycota	Ustilaginomycotina	Exobasidiomycetes	Ceraceosorus bombacis	CbCLO1	CEH13584.1	CBOM_01497	263	68-241	29.73	6.52	pfam05042	1
	Basidiomycota	Ustilaginomycotina	Exobasidiomycetes	Tilletiaria anomala	TaCLO1	XP_013243621.1	K437DRAFT_278269	232	77-213	26.326	8.81	pfam05042	1
	Basidiomycota	Ustilaginomycotina	Exobasidiomycetes	Tilletia caries	TcCLO1	OAJ25583	A4X03_g1509	252		28.6	7.85	pfam05042	1
	Basidiomycota	Ustilaginomycotina	Exobasidiomycetes	Tilletia controversa	TconCLO1	OAJ27518	A4X06_g5215	252		28.6	7.85	pfam05042	1
	Basidiomycota	Ustilaginomycotina	Exobasidiomycetes	Tilletia indica	TiCLO1	OAJ00038.1	A4X13_g7129	251		28.2	6.59	pfam05042	1
	Basidiomycota	Ustilaginomycotina	Exobasidiomycetes	Tilletia walkeri	TwCLO1	OAJ13795.1	A4X09_g5845	251		28.2	6.59	pfam05042	1
	Basidiomycota	Ustilaginomycotina	Ustilaginomycetes	Anthracocystis flocculosa PF-1 (Pseudozyma flocculosa PF-1)	AfloCLO1	XP_007879639	PFL1_03925	254	64-238	29.195	6.5	pfam05042	1
	Basidiomycota	Ustilaginomycotina	Ustilaginomycetes	Moesziomyces aphidis	MapCLO1	ETS64681.1	PaG_00628	270	56-244	30.407	6.07	pfam05042	1
	Basidiomycota	Ustilaginomycotina	Ustilaginomycetes	Melanopsichium pennsylvanicum 4	MpeCLO1	CDI53621.1	BN887_01327	251	56-232	28.74	8.41	pfam05042	1
	Basidiomycota	Ustilaginomycotina	Ustilaginomycetes	Moesziomyces antarcticus ( Candida antarctica)	ManCLO1	XP_014657257.1	AN0_005c2529	281	79-255	31.7	6.22	pfam05042	2
	Basidiomycota	Ustilaginomycotina	Ustilaginomycetes		ManCLO2	GAC71691.1	PANT_5d00021	270	56-244	30.4	6.21	pfam05042
	Basidiomycota	Ustilaginomycotina	Ustilaginomycetes	Pseudozyma hubeiensis SY62	PhCLO1	XP_012187020.1	PHSY_000998	375	179-355	43.045	9.48	pfam05042	1
	Basidiomycota	Ustilaginomycotina	Ustilaginomycetes	Sporisorium reilianum SRZ2	SreCLO1	CBQ73148	sr13809	252	58-234	28.542	7.09	pfam05042	1
	Basidiomycota	Ustilaginomycotina	Ustilaginomycetes	Kalmanozyma brasiliensis	KbCLO1	XP_016290426.1	PSEUBRA_SCAF5g02283	252	57-233	28.52	7.01	pfam05042	1
	Basidiomycota	Ustilaginomycotina	Ustilaginomycetes	Ustilago hordei	UhCLO1	CCF52997.1	UHOR_04390	252	56-232	29.149	7.72	pfam05042	1
	Basidiomycota	Ustilaginomycotina	Ustilaginomycetes	Ustilago maydis	UmCLO1	XP_011389113	UMAG_02753	252	58-234	28.771	7.09	pfam05042	1
II	Ascomycota	Pezizomycotina	Dothideomycetes	Uncinocarpus reesii 1704	UreCLO1	XP_002542392	UREG_01908	258	84-251	29.228	8.44	pfam05042	1
	Ascomycota	Pezizomycotina	Dothideomycetes	Alternaria alternata	AaCLO1	XP_018390404.1	CC77DRAFT_979983	245		28.07	5.79	pfam05042	5
	Ascomycota	Pezizomycotina	Dothideomycetes		AaCLO2	OWY45192	AALT_g4057	251	76-243	28.79	5.79	pfam05042
	Ascomycota	Pezizomycotina	Dothideomycetes		AaCLO3	OWY49581	AALT_g8540	257	75-242	29.58	6.05	pfam05042
	Ascomycota	Pezizomycotina	Dothideomycetes		AaCLO4	XP_018381903.	CC77DRAFT_943956	257		29.49	6.63	pfam05042
	Ascomycota	Pezizomycotina	Dothideomycetes		AaCLO5	XP_018379710	CC77DRAFT_1067104	306		34.39	6.5	pfam05042
	Ascomycota	Pezizomycotina	Dothideomycetes	Ascochyta rabiei	AraCLO1	KZM26105	ST47_g2765	276		31.877	6.76	pfam05042	1
	Ascomycota	Pezizomycotina	Dothideomycetes	Aureobasidium pullulans EXF-150	ApuCLO1	KEQ85543	M438DRAFT_272095	290	97-263	33.379	6.31	pfam05042	1
	Ascomycota	Pezizomycotina	Dothideomycetes	Baudoinia panamericana UAMH 10762	BpaCLO1	XP_007674266	BAUCODRAFT_401149	240	46-214	27.52	6.65	pfam05042	1
	Ascomycota	Pezizomycotina	Dothideomycetes	Bipolaris zeicola 26-R-13	BzeCLO1	XP_007717760	COCCADRAFT_41458	261	74-241	30.146	6.06	pfam05042	1
	Ascomycota	Pezizomycotina	Dothideomycetes		BzeCLO2	XP_007717793	COCCADRAFT_41490	241	66-233	27.808	5.98	pfam05042	1
	Ascomycota	Pezizomycotina	Dothideomycetes	Bipolaris sorokiniana	BsoCLO1	XP_007703578	COCSADRAFT_39970	261	74-241	30.19	6.24	pfam05042	2
	Ascomycota	Pezizomycotina	Dothideomycetes		BsoCLO2	XP_007696470	COCSADRAFT_33830	251	76-243	28.918	6.5	pfam05042
	Ascomycota	Pezizomycotina	Dothideomycetes	Bipolaris maydis ATCC 48331	BmaCLO1	XP_014074843	COCC4DRAFT_205135	261	74-241	30.186	6.45	pfam05042	2
	Ascomycota	Pezizomycotina	Dothideomycetes		BmaCLO2	XP_014075051	COCC4DRAFT_148718	241	66-233	27.78	7.13	pfam05042
	Ascomycota	Pezizomycotina	Dothideomycetes	Bipolaris victoriae FI3	BviCLO1	XP_014550826	COCVIDRAFT_114448	261	74-241	30.118	6.06	pfam05042	2
	Ascomycota	Pezizomycotina	Dothideomycetes		BviCLO2	XP_014556389	COCVIDRAFT_38075	241	66-233	27.78	5.84	pfam05042
	Ascomycota	Pezizomycotina	Dothideomycetes	Bipolaris oryzae ATCC 44560	BoaCLO1	XP_007685144	COCMIDRAFT_34201	261	74-241	30.114	6.14	pfam05042	2
	Ascomycota	Pezizomycotina	Dothideomycetes		BoaCLO2	XP_007693914	COCMIDRAFT_111202	241	66-233	27.844	5.99	pfam05042
	Ascomycota	Pezizomycotina	Dothideomycetes	Clohesyomyces aquaticus	CaqCLO1	ORY03318	BCR34DRAFT_492485	245		27.82	5.42	pfam05042	1
	Ascomycota	Pezizomycotina	Dothideomycetes	Glonium stellatum	GstCLO1	OCL08545	AOQ84DRAFT_318261	262		29.52	7.1	pfam05042	1
	Ascomycota	Pezizomycotina	Dothideomycetes	Lepidopterella palustris	LpaCLO1	OCK77472	K432DRAFT_304164	228		25.785	7.2	pfam05042	1
	Ascomycota	Pezizomycotina	Dothideomycetes	Leptosphaeria maculans JN3	LmaCLO1	XP_003837175	LEMA_P034090	300		33.969	7.97	pfam05042	1
	Ascomycota	Pezizomycotina	Dothideomycetes	Macrophomina phaseolina MS6	MphCLO1	EKG15417	MPH_07389	317		36.154	6.37	pfam05042	1
	Ascomycota	Pezizomycotina	Dothideomycetes	Mycosphaerella graminicola	MgrCLO1	SMQ48305	ZT3D7_G3454	277	84-250	31.058	7.19	pfam05042	2
	Ascomycota	Pezizomycotina	Dothideomycetes		MgrCLO2	XP_003853612	MYCGRDRAFT_27860	216	51-216	24.586	6.13	pfam05042
	Ascomycota	Pezizomycotina	Dothideomycetes	Neofusicoccum parvum UCRNP2	NpaCLO1	EOD52854	UCRNP2_341	347	148-315	39.001	6.35	pfam05042	1
	Ascomycota	Pezizomycotina	Dothideomycetes	Paraconiothyrium sporulosum	PspCLO1	XP_018033387	CC84DRAFT_1189045	250		28.86	8.77	pfam05042	1
	Ascomycota	Pezizomycotina	Dothideomycetes	Phaeosphaeria nodorum	PnoCLO1	XP_001800396	SNOG_10114	244	71-237	27.818	6.3	pfam05042	2
	Ascomycota	Pezizomycotina	Dothideomycetes		PnoCLO2	XP_001805047	SNOG_14876	222	79-213	25.513	7.16	pfam05042
	Ascomycota	Pezizomycotina	Dothideomycetes	Pyrenophora teres f. teres	PteCLO1	EFQ86779	PTT_17876	298	120-287	33.433	5.71	pfam05042	2
	Ascomycota	Pezizomycotina	Dothideomycetes		PteCLO2	EFQ88886	PTT_15044	251	72-238	28.886	5.74	pfam05042
	Ascomycota	Pezizomycotina	Dothideomycetes	Pyrenophora tritici-repentis	PtrCLO1	XP_001939579	PTRG_09247	286	108-274	31.566	6.3	pfam05042	2
	Ascomycota	Pezizomycotina	Dothideomycetes		PtrCLO2	XP_001932418	PTRG_02085	255	76-242	29.44	6.12	pfam05042
	Ascomycota	Pezizomycotina	Dothideomycetes	Setosphaeria turcica Et28A	StuCLO1	XP_008027164	SETTUDRAFT_136458	245	65-232	28.24	5.74	pfam05042	1
	Ascomycota	Pezizomycotina	Dothideomycetes	Stagonospora sp. SRC1lsM3a	SssCLO1	OAL01095	IQ06DRAFT_325759	266		29.951	7.11	pfam05042	2
	Ascomycota	Pezizomycotina	Dothideomycetes		SssCLO2	OAL04181	IQ06DRAFT_375173	257		29.3	5.89	pfam05042
	Ascomycota	Pezizomycotina	Dothideomycetes	Stemphylium lycopersici	SlyCLO1	KNG50892	TW65_01870	286		32.019	7	pfam05042	2
	Ascomycota	Pezizomycotina	Dothideomycetes		SlyCLO2	KNG46289	TW65_86026	215		24.316	5.61	pfam05042
	Ascomycota	Pezizomycotina	Dothideomycetes	Zymoseptoria brevis	ZbrCLO1	KJX93160	TI39_contig4378g00001	277		31.228	7.83	pfam05042	1
	Ascomycota	Pezizomycotina	Dothideomycetes	Zymoseptoria tritici	ZtrCLO1	SMQ48305	ZT3D7_G3454	277	84-250	31.058	7.19	pfam05042	2
	Ascomycota	Pezizomycotina	Dothideomycetes		ZtrCLO2	XP_003853612	MYCGRDRAFT_27860	216	51-216	24.586	6.13	pfam05042
	Ascomycota	Pezizomycotina	Eurotiomycetes	Aspergillus aculeatus ATCC16872	AacCLO1	XP_020053171.1	ASPACDRAFT_63159	261	64-233	29.552	6.71	pfam05042	1
	Ascomycota	Pezizomycotina	Eurotiomycetes	Aspergillus arachidicola	AarCLO1	PIG82586.1	AARAC_003962	275		31.07	5.99	pfam05042	1
	Ascomycota	Pezizomycotina	Eurotiomycetes	Aspergillus bombycis	AboCLO1	XP_022389625.1	ABOM_006072	153	37-148	17.31	5.03	pfam05042	1
	Ascomycota	Pezizomycotina	Eurotiomycetes	Aspergillus brasiliensis CBS 101740	AbrCLO1	OJJ72226.1	ASPBRDRAFT_55446	282		32.27	5.99	pfam05042	1
	Ascomycota	Pezizomycotina	Eurotiomycetes	Aspergillus calidoustus	AcaCLO1	CEL11310.1	ASPCAL14414	253		28.78	5.52	pfam05042	1
	Ascomycota	Pezizomycotina	Eurotiomycetes	Aspergillus carbonarius ITEM 5010	AcrCLO1	OOF96849	ASPCADRAFT_515046	281	81-247	31.91	5.98	pfam05042	1
	Ascomycota	Pezizomycotina	Eurotiomycetes	Aspergillus cristatus	AcriCLO1	ODM17720	SI65_06508	286		32.51	8.38	pfam05042	1
	Ascomycota	Pezizomycotina	Eurotiomycetes	Aspergillus fischeri	AfiCLO1	XP_001259303		265	70-238	29.68	5.25	pfam05042	1
	Ascomycota	Pezizomycotina	Eurotiomycetes	Aspergillus flavus NRRL3357	AflCLO1	XP_002382486	AFLA_002850	290	77-261	32.813	5.53	pfam05042	2
	Ascomycota	Pezizomycotina	Eurotiomycetes		AflCLO2	KOC18508	AFLA70_3g008371	275	77-246	31.112	5.71	pfam05042
	Ascomycota	Pezizomycotina	Eurotiomycetes	Aspergillus fumigatus A1163	AfuCLO1	EDP52113	AFUB_061490	333	89-270	37.33	5.44	pfam05042	1
	Ascomycota	Pezizomycotina	Eurotiomycetes	Aspergillus glaucus	AglCLO1	XP_022398315	ASPGLDRAFT_176635	284	85-254	32.19	7.28	pfam05042	1
	Ascomycota	Pezizomycotina	Eurotiomycetes	Aspergillus kawachii IFO 4308	AkaCLO1	GAA84711	AKAW_02825	282	80-248	32.4	6.23	pfam05042	1
	Ascomycota	Pezizomycotina	Eurotiomycetes	Aspergillus lentulus	AleCLO1	GAQ09865	ALT_7186	265		29.86	5.25	pfam05042	1
	Ascomycota	Pezizomycotina	Eurotiomycetes	Aspergillus luchuensis CBS 106.47	AluCLO1	OJZ86976	ASPFODRAFT_46515	282		32.48	6.23	pfam05042	1
	Ascomycota	Pezizomycotina	Eurotiomycetes	Aspergillus nidulans	AniCLO1	XP_681860	AN8591.2	378	181-350	41.76	5.95	pfam05042	1
	Ascomycota	Pezizomycotina	Eurotiomycetes	Aspergillus niger ATCC 1015	AnigCLO1	EHA21672	ASPNIDRAFT_125717	238		27.14	6.9	pfam05042	1
	Ascomycota	Pezizomycotina	Eurotiomycetes	Aspergillus nomius NRRL 13137	AnoCLO1	XP_015410470.	ANOM_001934	275	77-246	30.95	6.17	pfam05042	1
	Ascomycota	Pezizomycotina	Eurotiomycetes	Aspergillus novofumigatus IBT 16806	AnovCLO1	PKX97680	P174DRAFT_458297	246		28.23	5.11	pfam05042	1
	Ascomycota	Pezizomycotina	Eurotiomycetes	Aspergillus oryzae RIB40	AorCLO1	XP_023091696	AOR_1_282134	333	77-246	38.056	9.55	pfam05042	1
	Ascomycota	Pezizomycotina	Eurotiomycetes	Aspergillus ochraceoroseus IBT 24754	AocCLO1	PLB25315	P175DRAFT_378514	282		32.53	6.53	pfam05042	1
	Ascomycota	Pezizomycotina	Eurotiomycetes	Aspergillus ruber	AruCLO1	EYE95639	EURHEDRAFT_530565	283	84-253	32.52	6.95	pfam05042	1
	Ascomycota	Pezizomycotina	Eurotiomycetes	Aspergillus sydowii CBS 593.65	AsyCLO1	OJJ57330	ASPSYDRAFT_46471	287		32.077	5.66	pfam05042	1
	Ascomycota	Pezizomycotina	Eurotiomycetes	Aspergillus terreus NIH2624	AteCLO1	XP_001217883	ATEG_09261	283	84-253	31.98	5.67	pfam05042	1
	Ascomycota	Pezizomycotina	Eurotiomycetes	Aspergillus thermomutatus	AthCLO1	OXS04793	CDV56_08774	234		26.155	5.04	pfam05042	1
	Ascomycota	Pezizomycotina	Eurotiomycetes	Aspergillus tubingensis	AtubCLO1	OJI83544	ASPTUDRAFT_42401	282		32.45	6.23	pfam05042	1
	Ascomycota	Pezizomycotina	Eurotiomycetes	Aspergillus turcosus	AtuCLO1	OXN12887	CFD26_07154	573		63.16	5.36	pfam05042	2
	Ascomycota	Pezizomycotina	Eurotiomycetes		AtuCLO2	OXN32076	CDV55_07330	565		62.35	5.35	pfam05042	1
	Ascomycota	Pezizomycotina	Eurotiomycetes	Aspergillus udagawae	AudCLO1	GAO82964	AUD_1924	843		95.35	5.5.3	pfam05042	1
	Ascomycota	Pezizomycotina	Eurotiomycetes	Aspergillus versicolor	AveCLO1	OJJ05831	ASPVEDRAFT_153982	281		31.55	5.35	pfam05042	1
	Ascomycota	Pezizomycotina	Eurotiomycetes	Aspergillus wentii	AweCLO1	OJJ40137	ASPWEDRAFT_22343	277		31.59	5.91	pfam05042	1
	Ascomycota	Pezizomycotina	Eurotiomycetes	Byssochlamys spectabilis No. 5	BspCLO1	GAD91481	PVAR5_0052	265		30.06	6.09	pfam05042	1
	Ascomycota	Pezizomycotina	Eurotiomycetes	Capronia coronata CBS 617.96	CcorCLO1	XP_007723355	A1O1_04270	263	67-236	29.65	6.7	pfam05042	3
	Ascomycota	Pezizomycotina	Eurotiomycetes		CcorCLO2	XP_007724118	A1O1_05040	262	71-238	30.09	8.92	pfam05042
	Ascomycota	Pezizomycotina	Eurotiomycetes		CcorCLO3	XP_007728013	A1O1_08966	243	35-203	27.92	5.45	pfam05042
	Ascomycota	Pezizomycotina	Eurotiomycetes	Capronia epimyces CBS 606.96	CepCLO1	XP_007733338	A1O3_05020	240	35-202	27.65	5.84	pfam05042	2
	Ascomycota	Pezizomycotina	Eurotiomycetes		CepCLO2	XP_007732176	A1O3_03851	233	42-209	26.75	6.44	pfam05042
	Ascomycota	Pezizomycotina	Eurotiomycetes	Cladophialophora bantiana CBS 173.52	CbaCLO1	XP_016619340	Z519_06518	266	67-234	30.414	6.79	pfam05042	3
	Ascomycota	Pezizomycotina	Eurotiomycetes		CbaCLO2	XP_016620826	Z519_05473	262	46-241	30.43	6.13	pfam05042
	Ascomycota	Pezizomycotina	Eurotiomycetes		CbaCLO3	XP_016618021	Z519_08248	242	81-221	27.639	7.83	pfam05042
	Ascomycota	Pezizomycotina	Eurotiomycetes	Cladophialophora carrionii CBS 160.54	CcaCLO1	XP_008726393	G647_03826	265	67-232	30.422	6.36	pfam05042	2
	Ascomycota	Pezizomycotina	Eurotiomycetes		CcaCLO2	XP_008729630	G647_07091	258	42-207	29.535	5.83	pfam05042
	Ascomycota	Pezizomycotina	Eurotiomycetes	Cladophialophora immunda	CimCLO1	XP_016254621	PV07_01183	258	45-213	29.201	6.04	pfam05042	3
	Ascomycota	Pezizomycotina	Eurotiomycetes		CimCLO2	OQU96901	CLAIMM_02916	255		29.065	6.76	pfam05042
	Ascomycota	Pezizomycotina	Eurotiomycetes		CimCLO3	OQV04849	CLAIMM_09671	205		23.22	7.85	pfam05042
	Ascomycota	Pezizomycotina	Eurotiomycetes	Cladophialophora psammophila CBS 110553	CpsCLO1	XP_007745757	A1O5_06978	265	66-233	30.285	7.15	pfam05042	2
	Ascomycota	Pezizomycotina	Eurotiomycetes		CpsCLO2	XP_007751329	A1O5_12570	262	46-214	30.25	6.3	pfam05042
	Ascomycota	Pezizomycotina	Eurotiomycetes	Cladophialophora yegresii CBS 114405	CyeCLO1	XP_007757044	A1O7_04844	265	67-232	30.528	6.31	pfam05042	2
	Ascomycota	Pezizomycotina	Eurotiomycetes		CyeCLO2	XP_007760308	A1O7_08124	258	42-207	29.593	5.72	pfam05042
	Ascomycota	Pezizomycotina	Eurotiomycetes	Coniosporium apollinis CBS 100218	CapCLO1	XP_007777869	W97_01776	310	107-275	35.282	6.37	pfam05042	2
	Ascomycota	Pezizomycotina	Eurotiomycetes		CapCLo2	XP_007776235	W97_00128	214	26-192	25.19	7.95	pfam05042
	Ascomycota	Pezizomycotina	Eurotiomycetes	Cyphellophora europaea CBS 101466	CeuCLO1	XP_008716196	HMPREF1541_03623	245	56-209	29.476	5.57	pfam05042	1
	Ascomycota	Pezizomycotina	Eurotiomycetes	Endocarpon pusillum Z07020	EpuCLO1	XP_007785509	EPUS_08460	265	86-254	30.34	5.64	pfam05042	1
	Ascomycota	Pezizomycotina	Eurotiomycetes	Exophiala aquamarina CBS 119918	EaqCLO1	XP_013258145	A1O9_08305	258	50-218	29.466	8.68	pfam05042	1
	Ascomycota	Pezizomycotina	Eurotiomycetes	Exophiala dermatitidis	EdeCLO1	XP_009154680	HMPREF1120_02391	283	85-252	32.405	6.72	pfam05042	2
	Ascomycota	Pezizomycotina	Eurotiomycetes		EdeCLO2	XP_009153193	HMPREF1120_00941	276	54-221	32.073	6.75	pfam05042
	Ascomycota	Pezizomycotina	Eurotiomycetes	Exophiala mesophila	EmeCLO1	XP_016225455	PV10_05060	201	23-186	22.58	5.92	pfam05042	1
	Ascomycota	Pezizomycotina	Eurotiomycetes	Exophiala oligosperma	EolCLO1	XP_016265223	PV06_03430	264	67-234	30.056	6.31	pfam05042	2
	Ascomycota	Pezizomycotina	Eurotiomycetes		EolCLO2	XP_016259092	PV06_08703	255	50-218	29.541	6.54	pfam05042
	Ascomycota	Pezizomycotina	Eurotiomycetes	Exophiala sideris	EsiCLO1	KIV81075	PV11_08525	283	76-243	32.456	6.71	pfam05042	2
	Ascomycota	Pezizomycotina	Eurotiomycetes		EsiCLO2	KIV87627	PV11_03160	258	56-221	29.95	5.73	pfam05042
	Ascomycota	Pezizomycotina	Eurotiomycetes	Exophiala spinifera	EspCLO1	XP_016235501	PV08_05330	261	67-234	29.516	6.45	pfam05042	3
	Ascomycota	Pezizomycotina	Eurotiomycetes		EspCLO2	XP_016241574	PV08_01938	248	43-210	28.534	6.04	pfam05042
	Ascomycota	Pezizomycotina	Eurotiomycetes		EspCLO3	XP_016236729	PV08_06568	192	10-180	22.78	8.61	pfam05042
	Ascomycota	Pezizomycotina	Eurotiomycetes	Exophiala xenobiotica	ExoCLO1	XP_013320696	PV05_00353	280	68-236	31.92	6.75	pfam05042	5
	Ascomycota	Pezizomycotina	Eurotiomycetes		ExoCLO2	XP_013314749	PV05_06544	267	71-240	30.36.72	7.72	pfam05042
	Ascomycota	Pezizomycotina	Eurotiomycetes		ExoCLO3	XP_013310602	PV05_11642	266	67-234	30.154	8.27	pfam05042
	Ascomycota	Pezizomycotina	Eurotiomycetes		ExoCLO4	XP_013320808	PV05_00459	261	54-221	29.937	6.23	pfam05042
	Ascomycota	Pezizomycotina	Eurotiomycetes		ExoCLO5	XP_013314748	PV05_06544	238	71-233	27.108	6.16	pfam05042
	Ascomycota	Pezizomycotina	Eurotiomycetes	Fonsecaea monophora	FmoCLO1	XP_022515129	AYO21_02463	270	45-213	30.529	7.81	pfam05042	2
	Ascomycota	Pezizomycotina	Eurotiomycetes		FmoCLO2	XP_022517311	AYO21_00707	259	76-234	29.507	6.5	pfam05042
	Ascomycota	Pezizomycotina	Eurotiomycetes	Fonsecaea erecta	FerCLO1	XP_018689731	AYL99_09543	261		29.67	6.71	pfam05042	3
	Ascomycota	Pezizomycotina	Eurotiomycetes		FerCLO2	XP_018698305	AYL99_00910	258		29.287	6.35	pfam05042
	Ascomycota	Pezizomycotina	Eurotiomycetes		FerCLO3	XP_018689731	AYL99_00591	255		29.16	6.76	pfam05042
	Ascomycota	Pezizomycotina	Eurotiomycetes	Fonsecaea multimorphosa CBS 102226	FmuCLO1	XP_016633601	Z520_05054	267	68-235	30.272	7.17	pfam05042	3
	Ascomycota	Pezizomycotina	Eurotiomycetes		FmuCLO2	XP_016636891	Z520_01234	261	65-234	29.596	7.08	pfam05042
	Ascomycota	Pezizomycotina	Eurotiomycetes		FmuCLO3	XP_016635945	Z520_01961	256	43-211	29.38	6.16	pfam05042
	Ascomycota	Pezizomycotina	Eurotiomycetes	Fonsecaea nubica	FnuCLO1	XP_022505496	AYO20_00220	268	45-213	30.704	8.72	pfam05042	2
	Ascomycota	Pezizomycotina	Eurotiomycetes		FnuCLO2	XP_022494531	AYO20_11237	259	67-234	29.529	6.5	pfam05042
	Ascomycota	Pezizomycotina	Eurotiomycetes	Fonsecaea pedrosoi CBS 271.37	FpeCLO1	XP_013285671	Z517_04889	270	45-213	30.74	7.81	pfam05042	2
	Ascomycota	Pezizomycotina	Eurotiomycetes		FpeCLO2	XP_013283359	Z517_06163	259	67-234	29.59	6.75	pfam05042
	Ascomycota	Pezizomycotina	Eurotiomycetes	Penicillium antarcticum IBT 31811	PanCLO1	OQD72682	PENANT_c232G10534	262		30.44	5.58	pfam05042	1
	Ascomycota	Pezizomycotina	Eurotiomycetes	Penicillium arizonense	ParCLO1	XP_022492540	PENARI_c002G05572	276	80-248	31.644	5.62	pfam05042	1
	Ascomycota	Pezizomycotina	Eurotiomycetes	Penicillium chrysogenum	PchCLO1	KZN87874	EN45_064350	276		31.25	6.18	pfam05042	1
	Ascomycota	Pezizomycotina	Eurotiomycetes	Penicillium rubens Wisconsin 54-1255	PruCLO1	XP_002566471	Pc22g25910	276	80-248	31.246	6.18	pfam05042	2
	Ascomycota	Pezizomycotina	Eurotiomycetes		PruCLO2	XP_002556570	Pc03g00010	249	53-221	28.27	5.97	pfam05042
	Ascomycota	Pezizomycotina	Eurotiomycetes	Penicillium freii	PfrCLO1	KUM60405	ACN42_g6723	272		31.07	6.4	pfam05042	1
	Ascomycota	Pezizomycotina	Eurotiomycetes	Penicillium italicum	PitCLO1	KGO67571	PITC_094400	273		31.195	5.72	pfam05042	1
	Ascomycota	Pezizomycotina	Eurotiomycetes	Penicillium islandicus (Talaromyces islandicus)	PisCLO1	CRG87595	PISL3812_04614	262		30.184	7.06	pfam05042	1
	Ascomycota	Pezizomycotina	Eurotiomycetes	Penicillium polonicum	PpoCLO1	OQD60489	PENPOL_c023G03129	290		33.26	5.93	pfam05042	1
	Ascomycota	Pezizomycotina	Eurotiomycetes	Penicillum stipitatus (Talaromyces stipitatus)	PstCLO1	XP_002341072	TSTA_070900	259	62-231	29.912	7.07	pfam05042	1
	Ascomycota	Pezizomycotina	Eurotiomycetes	Phialophora attae	PatCLO1	XP_017998378	AB675_12113	246		29.337	5.55	pfam05042	1
	Ascomycota	Pezizomycotina	Eurotiomycetes	Phialophora americana	PamCLO1	KIW68434	PV04_04380	265	67-234	30.243	6.75	pfam05042	2
	Ascomycota	Pezizomycotina	Eurotiomycetes		PamCLO2	KIW63661	PV04_08646	252	36-201	29.12	5.5	pfam05042
	Ascomycota	Pezizomycotina	Lecanoromycetes	Umbilicaria pustulata	UpCLO1	SLM41494	LPUS_12548	297	99-266	34.033	6.6	pfam05042	2
	Ascomycota	Pezizomycotina	Lecanoromycetes		UpCLO2	SLM34933	LPUS_03908	242	38-203	27.184	6.65	pfam05042
	Ascomycota	Pezizomycotina	Leotiomycetes	Blumeria graminis f. sp. tritici 96224	BgrCLO1	EPQ66680	BGT96224_A21385	241	65-233	27.769	6.75	pfam05042	1
	Ascomycota	Pezizomycotina	Leotiomycetes	Botrytis cinerea (Botrytinia fuckeliana)	BciCLO1	CCD55641	BofuT4_P154530.1	317	138-308	36.53	7.19	pfam05042	2
	Ascomycota	Pezizomycotina	Leotiomycetes		BciCLO2	XP_001547230	BC1G_14325	297	118-288	34.223	7.84	pfam05042
	Ascomycota	Pezizomycotina	Leotiomycetes	Erysiphe necator	EnCLO1	KHJ32187.1	EV44_g5777	244	66-234	27.97	6.76	pfam05042	1
	Ascomycota	Pezizomycotina	Leotiomycetes	Glarea lozoyensis	GloCLO1	XP_008081073	GLAREA_12100	309	112-279	35.29	6.31	pfam05042	1
	Ascomycota	Pezizomycotina	Leotiomycetes	Marssonina brunnea f. sp. multigermtubi MB_m1	MbrCLO1	XP_007288512	MBM_00623	301	115-285	34.3	8.97	pfam05042	1
	Ascomycota	Pezizomycotina	Leotiomycetes	Phialocephala subalpina	PsuCLO1	CZR63923	PAC_13820	258		29.94	9.15	pfam05042	1
	Ascomycota	Pezizomycotina	Leotiomycetes	Sclerotinia sclerotiorum	SscCLO1	XP_001585964	SS1G_13056	252	71-242	29.38	6.19	pfam05042	1
	Ascomycota	Pezizomycotina	Pezizomycetes	Pyronema omphalodes CBS 100304	PomCLO1	CCX32719	PCON_13570	265	77-243	30.034	5.61	pfam05042	1
	Ascomycota	Pezizomycotina	Sordariomycetes	Beauveria bassiana ARSEF 2860	BbCLO1	XP_008600624	BBA_07305	254	77-244	29.2	5.76	pfam05042	2
	Ascomycota	Pezizomycotina	Sordariomycetes		BbCLO2	KGQ04589.1	BBAD15_g10151	221	77-212	25.29	5.2	pfam05042
	Ascomycota	Pezizomycotina	Sordariomycetes	Chaetomium globosum CBS 148.51 (Chaetomium rectum)	CgCLO1	XP_001219524	CHGG_00303	287	69-255	31.91	7.73	pfam05042	1
	Ascomycota	Pezizomycotina	Sordariomycetes	Chaetomium thermophilum	CthCLO1	XP_006695297	CTHT_0049410	290	83-253	32.96	9.43	pfam05042	1
	Ascomycota	Pezizomycotina	Sordariomycetes	Colletotrichum chlorophyti	CchCLO1	OLN86536	CCHL11_08493	279		31.67	6.17	pfam05042	2
	Ascomycota	Pezizomycotina	Sordariomycetes		CchCLO2	OLN97370	CCHL11_00926	246		28.54	6.55	pfam05042
	Ascomycota	Pezizomycotina	Sordariomycetes	Colletotrichum orbiculare MAFF 240422	CorCLO1	ENH77486	Cob_12904	279	75-244	31.855	6.31	pfam05042	2
	Ascomycota	Pezizomycotina	Sordariomycetes		CorCLO2	ENH89180	Cob_00298	253	77-244	28.894	6.5	pfam05042
	Ascomycota	Pezizomycotina	Sordariomycetes	Colletotrichum incanum	CinCLO1	KZL63384	CI238_13011	310		35.34	6.39	pfam05042	4
	Ascomycota	Pezizomycotina	Sordariomycetes		CinCLO2	OHW97794	CSPAE12_03522	295		33.59	7.05	pfam05042
	Ascomycota	Pezizomycotina	Sordariomycetes		CinCLO3	KZL87421	CI238_03935	266		30.613	7.3	pfam05042
	Ascomycota	Pezizomycotina	Sordariomycetes		CinCLO4	OHW98824	CSPAE12_02514	252		28.957	6.55	pfam05042
	Ascomycota	Pezizomycotina	Sordariomycetes	Colletotrichum gloeosporioides(Glomerella cingulata )	CglCLO1	EQB46161	CGLO_14828	275		30.93	6.5	pfam05042	3
	Ascomycota	Pezizomycotina	Sordariomycetes		CglCLO2	EQB51792	CGLO_08630	259		29.63	6.3	pfam05042
	Ascomycota	Pezizomycotina	Sordariomycetes		CglCLO3	ELA29034	CGGC5_1222	262	77-244	29.96	6.3	pfam05042
	Ascomycota	Pezizomycotina	Sordariomycetes	Colletotrichum fioriniae PJ7	CfiCLo1	XP_007589946	CFIO01_00081	259	85-252	29.96	6.76	pfam05042	1
	Ascomycota	Pezizomycotina	Sordariomycetes	Colletotrichum graminicola M1.001	CgrCLO1	XP_008093681	GLRG_04805	305	97-266	34.33	6.75	pfam05042	2
	Ascomycota	Pezizomycotina	Sordariomycetes		CgrCLO2	XP_008100032	GLRG_11156	242	68-235	27.796	8.55	pfam05042
	Ascomycota	Pezizomycotina	Sordariomycetes	Colletotrichum higginsianum IMI 349063	ChiCLO1	XP_018154127	CH63R_09729	306		34.55	8.26	pfam05042	2
	Ascomycota	Pezizomycotina	Sordariomycetes		ChiCLO2	XP_018151131	CH63R_13839	252		28.78	7.1	pfam05042
	Ascomycota	Pezizomycotina	Sordariomycetes	Colletotrichum nymphaeae SA-01	CnyCLO1	KXH60577	CNYM01_00054	262		30.317	6.8	pfam05042	1
	Ascomycota	Pezizomycotina	Sordariomycetes	Colletotrichum orchidophilum	CorcCLO1	XP_022476427	CORC01_05319	274	75-239	30.96	6.07	pfam05042	2
	Ascomycota	Pezizomycotina	Sordariomycetes		CorcCLO2	XP_022472298	CORC01_09523	260	86-235	30.06	7.17	pfam05042
	Ascomycota	Pezizomycotina	Sordariomycetes	Colletotrichum salicis	CsaCLO1	KXH36807	CSAL01_01177	262		30.18	6.76	pfam05042	1
	Ascomycota	Pezizomycotina	Sordariomycetes	Colletotrichum simmondsii	CsiCLO1	KXH32822	CSIM01_04315	262		30.03	6.8	pfam05042	1
	Ascomycota	Pezizomycotina	Sordariomycetes	Colletotrichum sublineola	CsuCLO1	KDN61657	CSUB01_10666	235		26.076	7.04	pfam05042	2
	Ascomycota	Pezizomycotina	Sordariomycetes		CsuCLO2	KDN60702	CSUB01_04110	201		23.07	6.79	pfam05042
	Ascomycota	Pezizomycotina	Sordariomycetes	Colletotrichum tofieldiae	CtoCLO1	KZL64696	CT0861_10892	300		34.039	6.45	pfam05042	2
	Ascomycota	Pezizomycotina	Sordariomycetes	Coniochaeta ligniaria NRRL 30616	CliCLO1	OIW30458	CONLIGDRAFT_653376	240		27.61	5.49	pfam05042	1
	Ascomycota	Pezizomycotina	Sordariomycetes	Cordyceps militaris CM01 (Clavaria militaris)	CmiCLO1	XP_006673497	CCM_08295	353	75-242	39.29	5.8	pfam05042	1
	Ascomycota	Pezizomycotina	Sordariomycetes	Cordyceps brongniartii RCEF 3172	CbrCLO1	OAA40413	BBO_05997	254		29.11	5.76	pfam05042	1
	Ascomycota	Pezizomycotina	Sordariomycetes	Daldinia sp. EC12	DspCLO1	OTB17104	K445DRAFT_365717	252	77-244	28.84	6.76	pfam05042	2
	Ascomycota	Pezizomycotina	Sordariomycetes		DspCLO2	OTB14499	K445DRAFT_376835	244	42-207	28.02	6.52	pfam05042
	Ascomycota	Pezizomycotina	Sordariomycetes	Diaporthe ampelina (Diaporthe neoviticola)	DamCLO1	KKY32758	UCDDA912_g07294	264		29.81	7.82	pfam05042	1
	Ascomycota	Pezizomycotina	Sordariomycetes	Diaporthe helianthi (Phomopsis helianthi)	DheCLO1	POS78987	DHEL01_v202617	265		30.29	7.07	pfam05042	1
	Ascomycota	Pezizomycotina	Sordariomycetes	Eutypa lata UCREL1 (Eutypa armeniacae)	ElaCLO1	EMR66573	UCREL1_6437	242	66-233	27.48599	5.7	pfam05042	1
	Ascomycota	Pezizomycotina	Sordariomycetes	Fusarium proliferatum ET1	FprCLO1	CZR49300	FPRO_08960	243		27.724	5.65		2
	Ascomycota	Pezizomycotina	Sordariomycetes		FprCLO2	CZR41846	FPRO_09147	232		27.13	5.52
	Ascomycota	Pezizomycotina	Sordariomycetes	Fusarium poae	FpoCLO1	OBS22612	FPOA_08948	253		29.115	5.43		2
	Ascomycota	Pezizomycotina	Sordariomycetes		FpoCLO2	OBS24036	FPOA_04584	228		26.46	6.54
	Ascomycota	Pezizomycotina	Sordariomycetes	Fusarium mangiferae	FmaCLO1*	CVK98679	FMAN_08504	261		29.86	5.56		2
	Ascomycota	Pezizomycotina	Sordariomycetes		FmaCLO2	CVK90206	FMAN_08676	232		27.38	5.16
	Ascomycota	Pezizomycotina	Sordariomycetes	Fusarium fujikuroi IMI 58289	FfuCLO1	XP_018761344	FVEG_13198	253		28.92	5.65	pfam05042	2
	Ascomycota	Pezizomycotina	Sordariomycetes		FfuCLO2	XP_023431835	FFUJ_0566	232		27.181	5.97	pfam05042
	Ascomycota	Pezizomycotina	Sordariomycetes	Fusarium langsethiae	FlaCLO1	KPA46818	FLAG1_00002	239		27.844	6.45		1
	Ascomycota	Pezizomycotina	Sordariomycetes	Fusarium oxysporum Fo5176	FoxCLO1	XP_018237932	FOXG_03637	272		31.196	5.81	pfam05042	2
	Ascomycota	Pezizomycotina	Sordariomycetes		FoxCLO2	XP_018256140	FOXG_15733	253		28.92	5.55	pfam05042
	Ascomycota	Pezizomycotina	Sordariomycetes	Fusarium verticillioides 7600	FveCLO1	XP_018761344	FVEG_13198	253		28.92	5.65	pfam05042	2
	Ascomycota	Pezizomycotina	Sordariomycetes		FveCLO2	XP_018746006	FVEG_02508	232		27.18	4.97	pfam05042
	Ascomycota	Pezizomycotina	Sordariomycetes	Glomerella graminicola ( Dicladium graminicola, Colletotrichopsis graminicola)	GgrCLO1	XP_008093681	GLRG_04805	305	97-266	34.33	6.75	pfam05042	2
	Ascomycota	Pezizomycotina	Sordariomycetes		GgrCLO2	XP_008100032	GLRG_11156	242	68-235	27.79	8.55	pfam05042
	Ascomycota	Pezizomycotina	Sordariomycetes	Hypoxylon sp. CI-4A	HspCLO1	OTB07450	M426DRAFT_8819	407	165-326	45.49	9.62	pfam05042	3
	Ascomycota	Pezizomycotina	Sordariomycetes		HspCLO2	OTB07406	M426DRAFT_268678	255	80-247	28.815	6.19	pfam05042
	Ascomycota	Pezizomycotina	Sordariomycetes		HspCLO3	OTB09594	M426DRAFT_50862	246	39-207	28.54	9.39	pfam05042
	Ascomycota	Pezizomycotina	Sordariomycetes	Magnaporthe oryzae	MoCLO2	ELQ63821	OOW_P131scaffold00940g7	291	82-277	33.298	5.34	pfam05042	4
	Ascomycota	Pezizomycotina	Sordariomycetes		MoCLO1	XP_003708880	MGG_02110	265	84-251	30.4	5.42	pfam05042
	Ascomycota	Pezizomycotina	Sordariomycetes		MoCLO3	ELQ37745	OOU_Y34scaffold00580g20	263	82-249	30.14	5.31	pfam05042
	Ascomycota	Pezizomycotina	Sordariomycetes		MoCLO4	XP_003717404	MGG_10107	249	69-236	28.47	5.73	pfam05042
	Ascomycota	Pezizomycotina	Sordariomycetes	Magnaporthe poae(Magnaporthiopsis poae)	MpoCLO1	KLU91837	MAPG_10786	256	75-242	29.172	5.57	pfam05042	1
	Ascomycota	Pezizomycotina	Sordariomycetes	Metarhizium rileyi RCEF 4871	MriCLO1	OAA40952	NOR_05534	249		28.28	6.4	pfam05042	1
	Ascomycota	Pezizomycotina	Sordariomycetes	Metarhizium acridum CQMa 102	MacCLO1	XP_007813582	MAC_07242	194	18-182	22.08	5.17	pfam05042	1
	Ascomycota	Pezizomycotina	Sordariomycetes	Myceliophthora thermophila (Sporotrichum thermophile, Thermothelomyces thermophila,Myceliophthora thermophila)	MthCLO1	XP_003665558	MYCTH_83193	281	80-249	31.339	9.22	pfam05042	1
	Ascomycota	Pezizomycotina	Sordariomycetes	Neurospora Crassa (Chrysonilia crassa)	NcCLO1	XP_958990	NCU09043	299	75-244	34.185	5.18	pfam05042	1
	Ascomycota	Pezizomycotina	Sordariomycetes	Neurospora tetrasperma FGSC 2508 mat A	NteCLO1	XP_009852934	NEUTE1DRAFT_117651	299	75-244	34.26	5.19	pfam05042	1
	Ascomycota	Pezizomycotina	Sordariomycetes	Sordaria macrospora	SmaCLO1	XP_003345679	SMAC_05836	299	75-254	34.17	5.69	pfam05042	1
	Ascomycota	Pezizomycotina	Sordariomycetes	Stachybotrys chartarum IBT 7711	SchCLO1	KEY69579	S7711_06208	243	67-243	28.11	5.86	pfam05042	2
	Ascomycota	Pezizomycotina	Sordariomycetes		SchCLO2	KEY69278	S7711_01729	224	31-199	25.78	6.31	pfam05042
	Ascomycota	Pezizomycotina	Sordariomycetes	Stachybotrys chlorohalonata	SchlCLO1	KFA66825	S40285_06823	243	67-234	28.13	6.41	pfam05042	2
	Ascomycota	Pezizomycotina	Sordariomycetes		SchlCLO2	KFA67324	S40285_03648	224	31-199	25.82	6.97
	Ascomycota	Pezizomycotina	Sordariomycetes	Thielavia terrestris NRRL 8126 (Acremonium alabamense)	TteCLO1	XP_003653951	THITE_2116489	255	54-223	28.583	9.06	pfam05042	1
	Ascomycota	Pezizomycotina	Sordariomycetes	Trichoderma atroviride IMI 206040 (Hypocrea atroviridis)	TatCLO1	XP_013940696	TRIATDRAFT_35017	253	77-244	29.17	5.84	pfam05042	1
	Ascomycota	Pezizomycotina	Sordariomycetes	Trichoderma gamsii	TgaCLO1	XP_018659574	TGAM01_07090	253		29.2	5.84	pfam05042	1
	Ascomycota	Pezizomycotina	Sordariomycetes	Trichoderma harzianum ( Hypocrea lixii)	ThaCLO1	KKP05063	THAR02_02850	253		28.96	6.3	pfam05042	2
	Ascomycota	Pezizomycotina	Sordariomycetes		ThaCLO2	PNP52067	THARTR1_07276	240		27.27	6.19
	Ascomycota	Pezizomycotina	Sordariomycetes	Trichoderma guizhouense	TguCLO1	OPB38375	A0O28_0014800	253		28.905	6.3	pfam05042	1
	Ascomycota	Pezizomycotina	Sordariomycetes	Trichoderma reesei QM6a (Hypocrea jecorina)	TreCLO1	XP_006961944	TRIREDRAFT_2316	260	83-250	29.72	6.66	pfam05042	1
	Ascomycota	Pezizomycotina	Sordariomycetes	Trichoderma virens Gv29-8 (Hypocrea virens ,Gliocladium virens )	TviCLO1	XP_013956494	TRIVIDRAFT_29019	253	77-244	28.939	5.83	pfam05042	1
	Ascomycota	Pezizomycotina	Sordariomycetes	Ustilaginoidea virens	UviCLO1	KDB17949	UV8b_1316	258		29.54	5.98	pfam05042	1
	Ascomycota	Pezizomycotina	Sordariomycetes	Verticillium dahliae VdLs.17 ( Verticillium wilt)	VdaCLO1	XP_009651365	VDAG_02417	256	79-248	29.66	6.12	pfam05042	1
	Ascomycota	Pezizomycotina	Xylonomycetes	Xylona heveae TC161	XhCLO1	XP_018188918.	L228DRAFT_114751	348		39.01	5.74	pfam05042	1
	Ascomycota	Saccharomycotina	Saccharomycetes	Lipomyces starkeyi NRRL Y-11557	LsCLO1	ODQ69359	LIPSTDRAFT_7010	253		28.71	8.95	pfam05042	1
	Ascomycota	Taphrinomycotina	Taphrinomycetes	Protomyces lactucaedebilis	PlaCLO1	ORY76033	BCR37DRAFT_331187	179		20.45	6.95	pfam05042	1
	Ascomycota	Taphrinomycotina	Taphrinomycetes	Saitoella complicata NRRL Y-17804	ScoCLO1	XP_019026139.1	SAICODRAFT_53577	253		28.72	8.77	pfam05042	1
III	Mucoromycota	Glomeromycotina	Glomeromycetes	Rhizophagus irregularis DAOM	RiCLO1	ESA08389	GLOINDRAFT_349121	316	122-290	36.136	6.92	pfam05042	3
	Mucoromycota	Glomeromycotina	Glomeromycetes		RiCLO2	EXX63338	RirG_153210	354	160-328	40.52	7.75	pfam05042
	Mucoromycota	Glomeromycotina	Glomeromycetes		RiCLO3	EXX63336	RirG_153210	346	160-326	39.88	7.73	pfam05042
	Mucoromycota	Mucoromycotina		Mucor circinelloides	McCLO1	EPB88832	HMPREF1544_04341	549	22-191	60.288	8.94	pfam05042	2
	Mucoromycota	Mucoromycotina			McCLO2	OAD08346	MUCCIDRAFT_134508	145		16.209	9.22	pfam05042
	Mucoromycota	Mucoromycotina		Choanephora cucurbitarum	CcuCLO1	OBZ90507.1	A0J61_01444	528		59.4	5.26	pfam05042	1
	Mucoromycota	Mucoromycotina	Incertae sedis	Lobosporangium transversale	LtCLO1	XP_021878019.1	BCR41DRAFT_388880	243		27.7	6.07	pfam05042	1
	Mucoromycota	Mucoromycotina	Incertae sedis	Mortierella elongata AG-77	MeCLO1	OAQ24349.1	K457DRAFT_117683	240		27.79	6.25	pfam05042	1
	Mucoromycota	Mucoromycotina	Incertae sedis	Parasitella parasitica	PpaCLO1	CEP16248.1	PARPA_10500.1 scaffold 40716	344	39-328	37.96	8.6	pfam05042	1
	Mucoromycota	Mucoromycotina	Incertae sedis	Phycomyces blakesleeanus NRRL 1555	PblCLO1	XP_018297808	PHYBLDRAFT_157333	912		100.25	4.53	pfam05042	1
	Mucoromycota	Mucoromycotina	Incertae sedis	Rhizopus delemar	RdCLO1	EIE77361	RO3G_02065	691	14-179	76.5	5.54	pfam05042	1
	Mucoromycota	Mucoromycotina	Incertae sedis	Rhizopus microsporus	RmCLO1	ORE23082.1	BCV71DRAFT_287638	512	14-179	58.09	5.37	pfam05042	1
	Zoopagomycota	Entomophthoromycotina	Basidiobolomycetes	Basidiobolus meristosporus CBS 931.73	BmCLO1	ORX94579	K493DRAFT_261350	233	52-217	26.566	7.88	pfam05042	2
	Zoopagomycota	Entomophthoromycotina	Basidiobolomycetes		BmCLO2	ORY00436	K493DRAFT_256488	220	19-186	25.1	6.33	pfam05042
	Blastocladiomycota	Blastocladiomycotina	Blastocladiomycetes	Allomyces macrogynus ATCC 38327	AmaCLO1	KNE62883	AMAG_08061	378	126-298	41.55	6.14	pfam05042	2
	Blastocladiomycota	Blastocladiomycotina	Blastocladiomycetes		AmaCLO2	KNE61881.1	AMAG_07152	377	123-295	41.42	8.87	pfam05042
	Blastocladiomycota	Blastocladiomycotina	Blastocladiomycetes	Catenaria anguillulae PL171	CaCLO1	ORZ38449.1	BCR44DRAFT_1428288	350	137-310	38.65	5.88	pfam05042	1
	Neocallimastigomycota	Neocallimastigomycotina	Neocallimastigomycetes	Neocallimastix californiae	NcaCLO1	ORY29192	LY90DRAFT_673961	188		21.66	5.66	pfam05042	1
	Chytridiomycota		Chytridiomycetes	Spizellomyces punctatus DAOM BR117	SpCLO1	XP_016612195	SPPG_01591	287	92-260	32.43	9.01	pfam05042	1
	Chytridiomycota		Monoblepharidomycetes	Gonapodya prolifera JEL47	GprCLO1	KXS22162	M427DRAFT_106558	258	56-258	26.629	7.02	pfam05042	2
	Chytridiomycota				GprCLO2	KXS14350	M427DRAFT_146118	268	46-235	30.57	9.13	pfam05042
	Incertae sedis		Microsporidia	Mitosporidium daphniae	MdCLO1	XP_013237724.1	DI09_3p590	261	77-244	29.183	5.57	pfam05042	1
	Cryptomycota/Rozellomycota		Incertae sedis	Paramicrosporidium saccamoebae	PsaCLO1	PJF19182	PSACC_01020	208		24.17	5.21	pfam05042	1
	Cryptomycota/Rozellomycota			Rozella allomycis CSF55	RaCLO1	EPZ32993	O9G_003724	162	1-153	19.12	6.43	pfam05042	1
					Green = H domain	Intron-less genes
