# Supplementary material for: Evolutionary, structural and functional analysis of the caleosin/peroxygenase gene family in the Fungi
Source: BMC Genomics. 2018 Dec 28;19:976. doi: 10.1186/s12864-018-5334-1 (PMC6309107; doi:10.1186/s12864-018-5334-1)
Supplement: Supplementary file 4 — Table S4. List of 40 representative fungal genomes use for motif and structural analyses including the CLO names assigned in this study, their NCBI/Genbank gene numbers and other information on the characteristics of the encoded proteins. (XLSX 16 kb) [file 12864_2018_5334_MOESM4_ESM.xlsx]

## Sheet: Supplementary_Table 3
I	Basidiomycota	Agaricomycotina	Agaricomycetes	Agaricus bisporus var. bisporus H97	AbbCLO1	XP_006454956.1	AGABI2DRAFT_61246	197	19-187	22.44	6.13	pfam05042
	Basidiomycota	Agaricomycotina	Agaricomycetes	Coprinopsis cinerea okayama7#130	CciCLO1	XP_001828377.2	CC1G_13587	250	81-240	28.55	6.06	pfam05042
	Basidiomycota	Agaricomycotina	Agaricomycetes	Exidia glandulosa HHB12029	EglCLO1	KZW02446	EXIGLDRAFT_637449	250		29.07	8.43	pfam05042
	Basidiomycota	Agaricomycotina	Agaricomycetes	Ganoderma sinense ZZ0214-1	GsiCLO1	PIL33958	GSI_03666	294	91-257	31.98	5.8	pfam05042
	Basidiomycota	Agaricomycotina	Agaricomycetes	Pisolithus microcarpus 441	PmiCLO1	KIK24381	PISMIDRAFT_98679	196	69-196	22.86	7.06	pfam05042
	Basidiomycota	Agaricomycotina	Agaricomycetes	Rhizopogon vinicolor AM-OR11-026	RviCLO1	OAX32633	K503DRAFT_805061	269		30.74	7.76	pfam05042
	Basidiomycota	Agaricomycotina	Agaricomycetes	Trametes versicolor	TvCLO1	XP_008034583	TRAVEDRAFT_113260	245	65-231	27.182	6.44	pfam05042
	Basidiomycota	Pucciniomycotina	Microbotryomycetes	Rhodotorula toruloides	RtCLO1	XP_016271614	RHTO_03414	372	151-318	42.01	5.82	pfam05042
	Basidiomycota	Pucciniomycotina	Microbotryomycetes	Rhodotorula graminis	RgCLO1	XP_018268142.1	RHOBADRAFT_56217	378		42.3	8.37	pfam05042
	Basidiomycota	Pucciniomycotina	Mixiomycetes	Mixia osmundae	MosCLO1	XP_014565139.1	L969DRAFT_54945	294	116-284	32.36	6.63	pfam05042
	Basidiomycota	Ustilaginomycotina	Exobasidiomycetes	Tilletia caries	TcCLO1	OAJ25583	A4X03_g1509	252		28.6	7.85	pfam05042
	Basidiomycota	Ustilaginomycotina	Ustilaginomycetes	Ustilago hordei	UhCLO1	CCF52997.1	UHOR_04390	252	56-232	29.149	7.72	pfam05042
	Basidiomycota	Ustilaginomycotina	Ustilaginomycetes	Ustilago maydis	UmCLO1	XP_011389113	UMAG_02753	252	58-234	28.771	7.09	pfam05042
II	Ascomycota	Pezizomycotina	Dothideomycetes	Bipolaris maydis ATCC 48331	BmaCLO1	XP_014074843	COCC4DRAFT_205135	261	74-241	30.186	6.45	pfam05042
	Ascomycota	Pezizomycotina	Dothideomycetes	Pyrenophora tritici-repentis	PtrCLO1	XP_001939579	PTRG_09247	286	108-274	31.566	6.3	pfam05042
	Ascomycota	Pezizomycotina	Eurotiomycetes	Aspergillus flavus NRRL3357	AflCLO1	XP_002382486	AFLA_002850	290	77-261	32.813	5.53	pfam05042
	Ascomycota	Pezizomycotina	Eurotiomycetes	Aspergillus oryzae RIB40	AorCLO1	XP_023091696	AOR_1_282134	333	77-246	38.056	9.55	pfam05042
	Ascomycota	Pezizomycotina	Eurotiomycetes	Fonsecaea monophora	FmoCLO1	XP_022515129	AYO21_02463	270	45-213	30.529	7.81	pfam05042
	Ascomycota	Pezizomycotina	Eurotiomycetes	Penicillium chrysogenum	PchCLO1	KZN87874	EN45_064350	276		31.25	6.18	pfam05042
	Ascomycota	Pezizomycotina	Leotiomycetes	Blumeria graminis f. sp. tritici 96224	BgrCLO1	EPQ66680	BGT96224_A21385	241	65-233	27.769	6.75	pfam05042
	Ascomycota	Pezizomycotina	Sordariomycetes	Beauveria bassiana ARSEF 2860	BbCLO1	XP_008600624	BBA_07305	254	77-244	29.2	5.76	pfam05042
	Ascomycota	Pezizomycotina	Sordariomycetes	Colletotrichum chlorophyti	CchCLO1	OLN86536	CCHL11_08493	279		31.67	6.17	pfam05042
	Ascomycota	Pezizomycotina	Sordariomycetes	Cordyceps militaris CM01 (Clavaria militaris)	CmiCLO1	XP_006673497	CCM_08295	353	75-242	39.29	5.8	pfam05042
	Ascomycota	Pezizomycotina	Sordariomycetes	Fusarium oxysporum Fo5176	FoxCLO1	XP_018237932	FOXG_03637	272		31.196	5.81	pfam05042
	Ascomycota	Pezizomycotina	Sordariomycetes	Magnaporthe oryzae	MoCLO1	XP_003708880	MGG_02110	265	84-251	30.4	5.42	pfam05042
	Ascomycota	Pezizomycotina	Sordariomycetes	Neurospora Crassa (Chrysonilia crassa)	NcCLO1	XP_958990	NCU09043	299	75-244	34.185	5.18	pfam05042
	Ascomycota	Pezizomycotina	Sordariomycetes	Trichoderma gamsii	TgaCLO1	XP_018659574	TGAM01_07090	253		29.2	5.84	pfam05042
	Ascomycota	Pezizomycotina	Xylonomycetes	Xylona heveae TC161	XhCLO1	XP_018188918.	L228DRAFT_114751	348		39.01	5.74	pfam05042
	Ascomycota	Saccharomycotina	Saccharomycetes	Lipomyces starkeyi NRRL Y-11557	LsCLO1	ODQ69359	LIPSTDRAFT_7010	253		28.71	8.95	pfam05042
	Ascomycota	Taphrinomycotina	Taphrinomycetes	Saitoella complicata NRRL Y-17804	ScoCLO1	XP_019026139.1	SAICODRAFT_53577	253		28.72	8.77	pfam05042
III	Mucoromycota	Glomeromycotina	Glomeromycetes	Rhizophagus irregularis DAOM	RiCLO1	ESA08389	GLOINDRAFT_349121	316	122-290	36.136	6.92	pfam05042
	Mucoromycota	Mucoromycotina		Mucor circinelloides	McCLO1	EPB88832	HMPREF1544_04341	549	22-191	60.288	8.94	pfam05042
	Mucoromycota	Mucoromycotina	Incertae sedis	Mortierella elongata AG-77	MeCLO1	OAQ24349.1	K457DRAFT_117683	240		27.79	6.25	pfam05042
	Mucoromycota	Mucoromycotina	Incertae sedis	Rhizopus delemar	RdCLO1	EIE77361	RO3G_02065	691	14-179	76.5	5.54	pfam05042
	Blastocladiomycota	Blastocladiomycotina	Blastocladiomycetes	Allomyces macrogynus ATCC 38327	AmaCLO1	KNE62883	AMAG_08061	378	126-298	41.55	6.14	pfam05042
	Chytridiomycota		Chytridiomycetes	Spizellomyces punctatus DAOM BR117	SpCLO1	XP_016612195	SPPG_01591	287	92-260	32.43	9.01	pfam05042
	Chytridiomycota		Monoblepharidomycetes	Gonapodya prolifera JEL47	GprCLO1	KXS22162	M427DRAFT_106558	258	56-258	26.629	7.02	pfam05042
	Incertae sedis		Microsporidia	Mitosporidium daphniae	MdCLO1	XP_013237724.1	DI09_3p590	261	77-244	29.183	5.57	pfam05042
	Cryptomycota/Rozellomycota		Incertae sedis	Paramicrosporidium saccamoebae	PsaCLO1	PJF19182	PSACC_01020	208		24.17	5.21	pfam05042
	Cryptomycota/Rozellomycota			Rozella allomycis CSF55	RaCLO1	EPZ32993	O9G_003724	162	1-153	19.12	6.43	pfam05042
					H domain	intronless
