# Supplementary material for: Evolutionary, structural and functional analysis of the caleosin/peroxygenase gene family in the Fungi
Source: BMC Genomics. 2018 Dec 28;19:976. doi: 10.1186/s12864-018-5334-1 (PMC6309107; doi:10.1186/s12864-018-5334-1)
Supplement: Supplementary file 5 — Table S5. Predicted transmembrane regions of 40 representative fungal CLO/PXG proteins. (XLSX 10 kb) [file 12864_2018_5334_MOESM5_ESM.xlsx]

## Sheet: Sheet1
CLO	Start	End	Length	No of TM
AbbCLO1	51	71	21	1	Basidio/Agarico
CciCLO1	112	132	21	2	Basidio/Agarico
	199	219	21
EglCLO1	91	111	21	2	Basidio/Agarico
	189	209	21
GsiCLO1	212	232	21	2	Basidio/Agarico
	122	142	21
PmiCLO1	101	121	21	1	Basidio/Agarico
RviCLO1	91	111	21	2	Basidio/Agarico
	195	215	21
TvCLO1	96	116	21	2	Basidio/Agarico
	188	208	21
RtCLO1	184	204	21	1	Basidio/Puccinio
RgCLO1	189	209	21		Basidio/Puccinio
MosCLO1	148	168	21	2	Basidio/Puccinio
	242	262	21
TcCLO1	88	108	21	2	Basidio/Ustilago
	187	207	21
UhCLO1	86	106	21	2	Basidio/Ustilago
	188	208	21
UmCLO1	86	106	21	2	Basidio/Ustilago
	190	210	21
BmaCLO1	106	126	21	1	Asco/Peziz
PtrCLO1				0	Asco/Peziz
AflCLO1	109	129	21	1	Asco/Peziz
AorCLO1	109	129	21	1	Asco/Peziz
FmoCLO1	77	96	20	2	Asco/Peziz
	170	190	21
PchCLO1	111	131	21	1	Asco/Peziz
BgrCLO1	97	117	21	2	Asco/Peziz
	192	212	21
BbCLO1	109	129	21	1	Asco/Peziz
CchCLO1	111	131	21	1	Asco/Peziz
CmiCLO1	107	127	21	2	Asco/Peziz
	201	221	21
FoxCLO1	111	130	20	1	Asco/Peziz
MoCLO1	110	130	21	1	Asco/Peziz
NcCLO1	107	127	21	2	Asco/Peziz
	201	221	21
TgaCLO1	109	129	21	2	Asco/Peziz
	201	221	21
XhCLO1	9	29	21	3	Asco/Peziz
	197	217	21
	289	309	21
LsCLO1	87	107	21	2	Asco/Saccharo
	183	203	21
ScoCLO1	101	121	21	1	Asco/Taphrinio
RiCLO1	152	172	21	1	Mucormycota
McCLO1	54	74	21	1	Mucormycota
MeCLO1	93	113	21	1	Mucormycota
RdCLO1	43	63	21	2	Mucormycota
	142	162	21
AmaCLO1	157	177	21	1	Blastocladio
SpCLO1	124	144	21	2	Chytrid
	216	236	21
GprCLO1	82	102	21	2	Chytrid
	181	201	21
MdCLO1				0	Microsporidia
PsaCLO1	58	78	21	2	Crypto/Rozello
	154	174	21
RaCLO1	30	50	21	1
