# Supplementary material for: Evolutionary, structural and functional analysis of the caleosin/peroxygenase gene family in the Fungi
Source: BMC Genomics. 2018 Dec 28;19:976. doi: 10.1186/s12864-018-5334-1 (PMC6309107; doi:10.1186/s12864-018-5334-1)
Supplement: Supplementary file 6 — Table S6A. Intron/exon numbers in 40 representative fungal CLO/PXG genes. (XLSX 18 kb) [file 12864_2018_5334_MOESM6_ESM.xlsx]

## Sheet: Introns_Exons
Group as per MOTIF distribution	Caleosin Name	NCBI Accession Number/GenBank accession Number	Exons	Introns
I. Basidiomycota	AbbCLO1	XP_006454956.1	5	4
	CciCLO1	XP_001828377.2	9	8
	EglCLO1	KZW02446	3	2
	GsiCLO1	PIL33958	4	3
	PmiCLO1	KIK24381	4	3
	RviCLO1	OAX32633	4	3
	TvCLO1	XP_008034583	4	3
	RtCLO1	XP_016271614	9	8
	RgCLO1	XP_018268142.1	8	7
	MosCLO1	XP_014565139.1	2	1
	TcCLO1	OAJ25583	5	4
	UhCLO1	CCF52997.1	3	2
	UmCLO1	XP_011389113	3	2
II. Ascomycota	BmaCLO1	XP_014074843	4	3
	PtrCLO1	XP_001939579	2	1
	AflCLO1	XP_002382486	4	3
	AorCLO1	XP_023091696	6	5
	FmoCLO1	XP_022515129	1	0
	PchCLO1	KZN87874	5	4
	BgrCLO1	EPQ66680	3	2
	BbCLO1	XP_008600624	5	4
	CchCLO1	OLN86536	5	4
	CmiCLO1	XP_006673497	7	6
	FoxCLO1	XP_018237932	1	0
	MoCLO1	XP_003708880	3	2
	NcCLO1	XP_958990	3	2
	TgaCLO1	XP_018659574	5	4
	XhCLO1	XP_018188918.	3	2
	LsCLO1	ODQ69359	1	0
	ScoCLO1	XP_019026139.1	1	0
III. Non Dikarya	RiCLO1	ESA08389	6	5
	McCLO1	EPB88832	5	4
	MeCLO1	OAQ24349.1	2	1
	RdCLO1	EIE77361	5	4
	AmaCLO1	KNE62883	4	3
	SpCLO1	XP_016612195	5	4
	GprCLO1	KXS22162	9	8
	MdCLO1	XP_013237724.1	1	0
	PsaCLO1	PJF19182	1	0
	RaCLO1	EPZ32993	4	3
