# Supplementary material for: Evolutionary, structural and functional analysis of the caleosin/peroxygenase gene family in the Fungi
Source: BMC Genomics. 2018 Dec 28;19:976. doi: 10.1186/s12864-018-5334-1 (PMC6309107; doi:10.1186/s12864-018-5334-1)
Supplement: Supplementary file 7 — Table S6B. Intron/exon numbers in 89 Basidiomycota CLO/PXG genes. (XLSX 15 kb) [file 12864_2018_5334_MOESM7_ESM.xlsx]

## Sheet: Intron_Exon_Basidiomycota
Group as per MOTIF distribution	Caleosin Name	NCBI Accession Number/GenBank accession Number	Exons	Introns
I	AbCLO1	XP_007332262.1	5	4
	AbbCLO1	XP_006454956.1	5	4
	AsCLO1	XP_007344105.1	3	2
	AsCLO2	XP_007352724.1	3	2
	AtsCLO1	PFH53897	6	5
	BboCLO1	KDQ18292.1	8	7
	CsuCLO1	EMD37536.1	5	4
	CciCLO1	XP_001828377.2	9	8
	DqCLO1	KZT72096	4	3
	DsCLO1	XP_007365835.1	4	3
	EglCLO1	KZW02446	3	2
	FrCLO1	XP_012182304.1	3	2
	FcClO1	KZP05548	4	3
	FpCLO1	EPT05018.1	4	3
	GmaCLO1	KDR68763.1	6	5
	GsiCLO1	PIL33958	4	3
	GtCLO1	XP_007860338.1	2	1
	HcCLO1	KIM39038	6	5
	HpCLO1	KIJ61435	4	3
	HsCLO1	KJA21939	6	5
	JaCLO1	KDQ60377.1	2	1
	JaCLO2	KDQ57031.1	1	0
	LaCLO1	KIK04218	6	5
	LbCLO1	XP_001888722.1	8	7
	LsuCLO1	KZT03370	3	2
	LsuCLO2	KZT11008	4	3
	LssCLO1	KXN88578	5	4
	LssCLO2	KXN88579	5	4
	MchCLO1	GAT60439	5	4
	NlCLO1	KZT27661	1	0
	OrCLO1	OCH89018	3	2
	PrCLO1	KIK92759	4	3
	PiCLO1	KIJ14598	4	3
	PcCLO1	XP_007394666	4	3
	PceCLO1	OKY61047	3	2
	PgiCLO1	KIP02146	4	3
	PmiCLO1	KIK24381	4	3
	PtiCLO1	KIO09755	4	3
	PoCLO1	KDQ30160.1	6	5
	PcrCLO1	KII86584	3	2
	PplCLO1	XP_002470263.1	4	3
	PplCLO2	OSX66285.1	4	3
	RviCLO1	OAX32633	4	3
	ScCLO1	XP_003027522.1	3	2
	ScCLO2	XP_003026111.1	3	2
	SciCLO1	KIM59113	3	2
	SlCLO1	EGN98952.1	2	1
	SlCLO2	XP_007324020.1	2	1
	SlCLO3	XP_007318560.1	1	0
	SstCLO1	KIJ26209.1	6	5
	SstCLO2	KIJ26216.1	6	5
	SstCLO3	KIJ41094	5	4
	SstCLO4	KIJ26208	6	5
	TvCLO1	XP_008034583	4	3
	TcoCLO1	OSD01337	4	3
	TciCLO1	CDO77693	4	3
	TpuCLO1	OJT10262	4	3
	WcoCLO1	PCH43636	8	7
	CcoCLO1	KZT54203	4	3
	CviCLO1	KZO93116.1	4	3
	DpCLO1	EJU04077.1	4	3
	TcaCLO1	KIO15430	6	5
	TcaCLO2	KIO25540	5	4
	TcaCLO3	KIO25548	5	4
	TcaCLO4	KIO22083	5	4
	LcCLO1	ORY76532	2	1
	RtCLO1	XP_016271614	9	8
	RtCLO2	XP_016271628	5	4
	RgCLO1	XP_018268142.1	8	7
	RgCLO2	XP_018271640.1	4	3
	SsCLO1	CEQ41807.1	4	3
	SrCLO1	CBQ73148.1	2	1
	MosCLO1	XP_014565139.1	2	1
	CbCLO1	CEH13584.1	2	1
	TaCLO1	XP_013243621.1	4	3
	TcCLO1	OAJ25583	5	4
	TconCLO1	OAJ27518	5	4
	TiCLO1	OAJ00038.1	6	5
	TwCLO1	OAJ13795.1	6	5
	AfloCLO1	XP_007879639	3	2
	MapCLO1	ETS64681.1	3	2
	MpeCLO1	CDI53621.1	Whole	genome	is not yet available on public databases ( NCBI, PlantGDB etc)
	ManCLO1	XP_014657257.1	4	3
	ManCLO2	GAC71691.1	3	2
	PhCLO1	XP_012187020.1	6	5
	SreCLO1	CBQ73148	2	1
	KbCLO1	XP_016290426.1	3	2
	UhCLO1	CCF52997.1	3	2
	UmCLO1	XP_011389113	3	2
