# Supplementary material for: Evolutionary, structural and functional analysis of the caleosin/peroxygenase gene family in the Fungi
Source: BMC Genomics. 2018 Dec 28;19:976. doi: 10.1186/s12864-018-5334-1 (PMC6309107; doi:10.1186/s12864-018-5334-1)
Supplement: Supplementary file 9 — Table S6D. Intron/exon numbers in 24 non-Dikarya CLO/PXG genes. (XLSX 9 kb) [file 12864_2018_5334_MOESM9_ESM.xlsx]

## Sheet: Intron_Exon_Basal
Group as per MOTIF distribution	Phylum	Caleosin Name	NCBI Accession Number/GenBank accession Number	Exons	Introns
III	Mucoromycota	RiCLO1	ESA08389	6	5
	Mucoromycota	RiCLO2	EXX63338	6	5
	Mucoromycota	RiCLO3	EXX63336	6	5
	Mucoromycota	McCLO1	EPB88832	5	4
	Mucoromycota	McCLO2	OAD08346	2	1
	Mucoromycota	CcuCLO1	OBZ90507.1	4	3
	Mucoromycota	LtCLO1	XP_021878019.1	2	1
	Mucoromycota	MeCLO1	OAQ24349.1	2	1
	Mucoromycota	PpaCLO1	CEP16248.1	7	6
	Mucoromycota	PblCLO1	XP_018297808	6	5
	Mucoromycota	RdCLO1	EIE77361	5	4
	Mucoromycota	RmCLO1	ORE23082.1	6	5
	Zoopagomycota	BmCLO1	ORX94579	6	5
	Zoopagomycota	BmCLO2	ORY00436	4	3
	Blastocladiomycota	AmaCLO1	KNE62883	4	3
	Blastocladiomycota	AmaCLO2	KNE61881.1	4	3
	Blastocladiomycota	CaCLO1	ORZ38449.1	4	3
	Neocallimastigomycota	NcaCLO1	ORY29192	6	5
	Chytridiomycota	SpCLO1	XP_016612195	5	4
	Chytridiomycota	GprCLO1	KXS22162	9	8
	Chytridiomycota	GprCLO2	KXS14350	10	9
	Incertae sedis	MdCLO1	XP_013237724.1	1	0
	Cryptomycota/Rozellomycota	PsaCLO1	PJF19182	1	0
	Cryptomycota/Rozellomycota	RaCLO1	EPZ32993	4	3
