# Supplementary material for: Evolutionary, structural and functional analysis of the caleosin/peroxygenase gene family in the Fungi
Source: BMC Genomics. 2018 Dec 28;19:976. doi: 10.1186/s12864-018-5334-1 (PMC6309107; doi:10.1186/s12864-018-5334-1)
Supplement: Supplementary file 30 — Accession number and links to the analysed data. (XLSX 38 kb) [file 12864_2018_5334_MOESM30_ESM.xlsx]

## Sheet: AF30
CLO name	NCBI /GenBank No	Links to the accession
AbCLO1	XP_007332262.1	XP_007332262.1
AbbCLO1	XP_006454956.1	XP_006454956.1
AsCLO1	XP_007344105.1	XP_007344105.1
AsCLO2	XP_007352724.1	XP_007352724.1
AtsCLO1	PFH53897	PFH53897
BboCLO1	KDQ18292.1	KDQ18292.1
CsuCLO1	EMD37536.1	EMD37536.1
CciCLO1	XP_001828377.2	XP_001828377.2
DqCLO1	KZT72096	KZT72096
DsCLO1	XP_007365835.1	XP_007365835.1
EglCLO1	KZW02446	KZW02446
FrCLO1	XP_012182304.1	XP_012182304.1
FcClO1	KZP05548	KZP05548
FpCLO1	EPT05018.1	EPT05018.1
GmaCLO1	KDR68763.1	KDR68763.1
GsiCLO1	PIL33958	PIL33958
GtCLO1	XP_007860338.1	XP_007860338.1
HcCLO1	KIM39038	KIM39038
HpCLO1	KIJ61435	KIJ61435
HsCLO1	KJA21939	KJA21939
JaCLO1	KDQ60377.1	KDQ60377.1
JaCLO2	KDQ57031.1	KDQ57031.1
LaCLO1	KIK04218	KIK04218
LbCLO1	XP_001888722.1	XP_001888722.1
LsuCLO1	KZT03370	KZT03370
LsuCLO2	KZT11008	KZT11008
LssCLO1	KXN88578	KXN88578
LssCLO2	KXN88579	KXN88579
MchCLO1	GAT60439	GAT60439
NlCLO1	KZT27661	KZT27661
OrCLO1	OCH89018	OCH89018
PrCLO1	KIK92759	KIK92759
PiCLO1	KIJ14598	KIJ14598
PcCLO1	XP_007394666	XP_007394666
PceCLO1	OKY61047	OKY61047
PgiCLO1	KIP02146	KIP02146
PmiCLO1	KIK24381	KIK24381
PtiCLO1	KIO09755	KIO09755
PoCLO1	KDQ30160.1	KDQ30160.1
PcrCLO1	KII86584	KII86584
PplCLO1	XP_002470263.1	XP_002470263.1
PplCLO2	OSX66285.1	OSX66285.1
RviCLO1	OAX32633	OAX32633
ScCLO1	XP_003027522.1	XP_003027522.1
ScCLO2	XP_003026111.1	XP_003026111.1
SciCLO1	KIM59113	KIM59113
SlCLO1	EGN98952.1	EGN98952.1
SlCLO2	XP_007324020.1	XP_007324020.1
SlCLO3	XP_007318560.1	XP_007318560.1
SstCLO1	KIJ26209.1	KIJ26209.1
SstCLO2	KIJ26216.1	KIJ26216.1
SstCLO3	KIJ41094	KIJ41094
SstCLO4	KIJ26208	KIJ26208
TvCLO1	XP_008034583	XP_008034583
TcoCLO1	OSD01337	OSD01337
TciCLO1	CDO77693	CDO77693
TpuCLO1	OJT10262	OJT10262
WcoCLO1	PCH43636	PCH43636
CcoCLO1	KZT54203	KZT54203
CviCLO1	KZO93116.1	KZO93116.1
DpCLO1	EJU04077.1	EJU04077.1
TcaCLO1	KIO15430	KIO15430
TcaCLO2	KIO25540	KIO25540
TcaCLO3	KIO25548	KIO25548
TcaCLO4	KIO22083	KIO22083
LcCLO1	ORY76532	ORY76532
RtCLO1	XP_016271614	XP_016271614
RtCLO2	XP_016271628	XP_016271628
RgCLO1	XP_018268142.1	XP_018268142.1
RgCLO2	XP_018271640.1	XP_018271640.1
SsCLO1	CEQ41807.1	CEQ41807.1
SrCLO1	CBQ73148.1	CBQ73148.1
MosCLO1	XP_014565139.1	XP_014565139.1
CbCLO1	CEH13584.1	CEH13584.1
TaCLO1	XP_013243621.1	XP_013243621.1
TcCLO1	OAJ25583	OAJ25583
TconCLO1	OAJ27518	OAJ27518
TiCLO1	OAJ00038.1	OAJ00038.1
TwCLO1	OAJ13795.1	OAJ13795.1
AfloCLO1	XP_007879639	XP_007879639
MapCLO1	ETS64681.1	ETS64681.1
MpeCLO1	CDI53621.1	CDI53621.1
ManCLO1	XP_014657257.1	XP_014657257.1
ManCLO2	GAC71691.1	GAC71691.1
PhCLO1	XP_012187020.1	XP_012187020.1
SreCLO1	CBQ73148	CBQ73148
KbCLO1	XP_016290426.1	XP_016290426.1
UhCLO1	CCF52997.1	CCF52997.1
UmCLO1	XP_011389113	XP_011389113
UreCLO1	XP_002542392	XP_002542392
AaCLO1	XP_018390404.1	XP_018390404.1
AaCLO2	OWY45192	OWY45192
AaCLO3	OWY49581	OWY49581
AaCLO4	XP_018381903.	XP_018381903.
AaCLO5	XP_018379710	XP_018379710
AraCLO1	KZM26105	KZM26105
ApuCLO1	KEQ85543	KEQ85543
BpaCLO1	XP_007674266	XP_007674266
BzeCLO1	XP_007717760	XP_007717760
BzeCLO2	XP_007717793	XP_007717793
BsoCLO1	XP_007703578	XP_007703578
BsoCLO2	XP_007696470	XP_007696470
BmaCLO1	XP_014074843	XP_014074843
BmaCLO2	XP_014075051	XP_014075051
BviCLO1	XP_014550826	XP_014550826
BviCLO2	XP_014556389	XP_014556389
BoaCLO1	XP_007685144	XP_007685144
BoaCLO2	XP_007693914	XP_007693914
CaqCLO1	ORY03318	ORY03318
GstCLO1	OCL08545	OCL08545
LpaCLO1	OCK77472	OCK77472
LmaCLO1	XP_003837175	XP_003837175
MphCLO1	EKG15417	EKG15417
MgrCLO1	SMQ48305	SMQ48305
MgrCLO2	XP_003853612	XP_003853612
NpaCLO1	EOD52854	EOD52854
PspCLO1	XP_018033387	XP_018033387
PnoCLO1	XP_001800396	XP_001800396
PnoCLO2	XP_001805047	XP_001805047
PteCLO1	EFQ86779	EFQ86779
PteCLO2	EFQ88886	EFQ88886
PtrCLO1	XP_001939579	XP_001939579
PtrCLO2	XP_001932418	XP_001932418
StuCLO1	XP_008027164	XP_008027164
SssCLO1	OAL01095	OAL01095
SssCLO2	OAL04181	OAL04181
SlyCLO1	KNG50892	KNG50892
SlyCLO2	KNG46289	KNG46289
ZbrCLO1	KJX93160	KJX93160
ZtrCLO1	SMQ48305	SMQ48305
ZtrCLO2	XP_003853612	XP_003853612
AacCLO1	XP_020053171.1	XP_020053171.1
AarCLO1	PIG82586.1	PIG82586.1
AboCLO1	XP_022389625.1	XP_022389625.1
AbrCLO1	OJJ72226.1	OJJ72226.1
AcaCLO1	CEL11310.1	CEL11310.1
AcrCLO1	OOF96849	OOF96849
AcriCLO1	ODM17720	ODM17720
AfiCLO1	XP_001259303	XP_001259303
AflCLO1	XP_002382486	XP_002382486
AflCLO2	KOC18508	KOC18508
AfuCLO1	EDP52113	EDP52113
AglCLO1	XP_022398315	XP_022398315
AkaCLO1	GAA84711	GAA84711
AleCLO1	GAQ09865	GAQ09865
AluCLO1	OJZ86976	OJZ86976
AniCLO1	XP_681860	XP_681860
AnigCLO1	EHA21672	EHA21672
AnoCLO1	XP_015410470.	XP_015410470.
AnovCLO1	PKX97680	PKX97680
AorCLO1	XP_023091696	XP_023091696
AocCLO1	PLB25315	PLB25315
AruCLO1	EYE95639	EYE95639
AsyCLO1	OJJ57330	OJJ57330
AteCLO1	XP_001217883	XP_001217883
AthCLO1	OXS04793	OXS04793
AtubCLO1	OJI83544	OJI83544
AtuCLO1	OXN12887	OXN12887
AtuCLO2	OXN32076	OXN32076
AudCLO1	GAO82964	GAO82964
AveCLO1	OJJ05831	OJJ05831
AweCLO1	OJJ40137	OJJ40137
BspCLO1	GAD91481	GAD91481
CcorCLO1	XP_007723355	XP_007723355
CcorCLO2	XP_007724118	XP_007724118
CcorCLO3	XP_007728013	XP_007728013
CepCLO1	XP_007733338	XP_007733338
CepCLO2	XP_007732176	XP_007732176
CbaCLO1	XP_016619340	XP_016619340
CbaCLO2	XP_016620826	XP_016620826
CbaCLO3	XP_016618021	XP_016618021
CcaCLO1	XP_008726393	XP_008726393
CcaCLO2	XP_008729630	XP_008729630
CimCLO1	XP_016254621	XP_016254621
CimCLO2	OQU96901	OQU96901
CimCLO3	OQV04849	OQV04849
CpsCLO1	XP_007745757	XP_007745757
CpsCLO2	XP_007751329	XP_007751329
CyeCLO1	XP_007757044	XP_007757044
CyeCLO2	XP_007760308	XP_007760308
CapCLO1	XP_007777869	XP_007777869
CapCLo2	XP_007776235	XP_007776235
CeuCLO1	XP_008716196	XP_008716196
EpuCLO1	XP_007785509	XP_007785509
EaqCLO1	XP_013258145	XP_013258145
EdeCLO1	XP_009154680	XP_009154680
EdeCLO2	XP_009153193	XP_009153193
EmeCLO1	XP_016225455	XP_016225455
EolCLO1	XP_016265223	XP_016265223
EolCLO2	XP_016259092	XP_016259092
EsiCLO1	KIV81075	KIV81075
EsiCLO2	KIV87627	KIV87627
EspCLO1	XP_016235501	XP_016235501
EspCLO2	XP_016241574	XP_016241574
EspCLO3	XP_016236729	XP_016236729
ExoCLO1	XP_013320696	XP_013320696
ExoCLO2	XP_013314749	XP_013314749
ExoCLO3	XP_013310602	XP_013310602
ExoCLO4	XP_013320808	XP_013320808
ExoCLO5	XP_013314748	XP_013314748
FmoCLO1	XP_022515129	XP_022515129
FmoCLO2	XP_022517311	XP_022517311
FerCLO1	XP_018689731	XP_018689731
FerCLO2	XP_018698305	XP_018698305
FerCLO3	XP_018689731	XP_018689731
FmuCLO1	XP_016633601	XP_016633601
FmuCLO2	XP_016636891	XP_016636891
FmuCLO3	XP_016635945	XP_016635945
FnuCLO1	XP_022505496	XP_022505496
FnuCLO2	XP_022494531	XP_022494531
FpeCLO1	XP_013285671	XP_013285671
FpeCLO2	XP_013283359	XP_013283359
PanCLO1	OQD72682	OQD72682
ParCLO1	XP_022492540	XP_022492540
PchCLO1	KZN87874	KZN87874
PruCLO1	XP_002566471	XP_002566471
PruCLO2	XP_002556570	XP_002556570
PfrCLO1	KUM60405	KUM60405
PitCLO1	KGO67571	KGO67571
PisCLO1	CRG87595	CRG87595
PpoCLO1	OQD60489	OQD60489
PstCLO1	XP_002341072	XP_002341072
PatCLO1	XP_017998378	XP_017998378
PamCLO1	KIW68434	KIW68434
PamCLO2	KIW63661	KIW63661
UpCLO1	SLM41494	SLM41494
UpCLO2	SLM34933	SLM34933
BgrCLO1	EPQ66680	EPQ66680
BciCLO1	CCD55641	CCD55641
BciCLO2	XP_001547230	XP_001547230
EnCLO1	KHJ32187.1	KHJ32187.1
GloCLO1	XP_008081073	XP_008081073
MbrCLO1	XP_007288512	XP_007288512
PsuCLO1	CZR63923	CZR63923
SscCLO1	XP_001585964	XP_001585964
PomCLO1	CCX32719	CCX32719
BbCLO1	XP_008600624	XP_008600624
BbCLO2	KGQ04589.1	KGQ04589.1
CgCLO1	XP_001219524	XP_001219524
CthCLO1	XP_006695297	XP_006695297
CchCLO1	OLN86536	OLN86536
CchCLO2	OLN97370	OLN97370
CorCLO1	ENH77486	ENH77486
CorCLO2	ENH89180	ENH89180
CinCLO1	KZL63384	KZL63384
CinCLO2	OHW97794	OHW97794
CinCLO3	KZL87421	KZL87421
CinCLO4	OHW98824	OHW98824
CglCLO1	EQB46161	EQB46161
CglCLO2	EQB51792	EQB51792
CglCLO3	ELA29034	ELA29034
CfiCLo1	XP_007589946	XP_007589946
CgrCLO1	XP_008093681	XP_008093681
CgrCLO2	XP_008100032	XP_008100032
ChiCLO1	XP_018154127	XP_018154127
ChiCLO2	XP_018151131	XP_018151131
CnyCLO1	KXH60577	KXH60577
CorcCLO1	XP_022476427	XP_022476427
CorcCLO2	XP_022472298	XP_022472298
CsaCLO1	KXH36807	KXH36807
CsiCLO1	KXH32822	KXH32822
CsuCLO1	KDN61657	KDN61657
CsuCLO2	KDN60702	KDN60702
CtoCLO1	KZL64696	KZL64696
CliCLO1	OIW30458	OIW30458
CmiCLO1	XP_006673497	XP_006673497
CbrCLO1	OAA40413	OAA40413
DspCLO1	OTB17104	OTB17104
DspCLO2	OTB14499	OTB14499
DamCLO1	KKY32758	KKY32758
DheCLO1	POS78987	POS78987
ElaCLO1	EMR66573	EMR66573
FprCLO1	CZR49300	CZR49300
FprCLO2	CZR41846	CZR41846
FpoCLO1	OBS22612	OBS22612
FpoCLO2	OBS24036	OBS24036
FmaCLO1*	CVK98679	CVK98679
FmaCLO2	CVK90206	CVK90206
FfuCLO1	XP_018761344	XP_018761344
FfuCLO2	XP_023431835	XP_023431835
FlaCLO1	KPA46818	KPA46818
FoxCLO1	XP_018237932	XP_018237932
FoxCLO2	XP_018256140	XP_018256140
FveCLO1	XP_018761344	XP_018761344
FveCLO2	XP_018746006	XP_018746006
GgrCLO1	XP_008093681	XP_008093681
GgrCLO2	XP_008100032	XP_008100032
HspCLO1	OTB07450	OTB07450
HspCLO2	OTB07406	OTB07406
HspCLO3	OTB09594	OTB09594
MoCLO2	ELQ63821	ELQ63821
MoCLO1	XP_003708880	XP_003708880
MoCLO3	ELQ37745	ELQ37745
MoCLO4	XP_003717404	XP_003717404
MpoCLO1	KLU91837	KLU91837
MriCLO1	OAA40952	OAA40952
MacCLO1	XP_007813582	XP_007813582
MthCLO1	XP_003665558	XP_003665558
NcCLO1	XP_958990	XP_958990
NteCLO1	XP_009852934	XP_009852934
SmaCLO1	XP_003345679	XP_003345679
SchCLO1	KEY69579	KEY69579
SchCLO2	KEY69278	KEY69278
SchlCLO1	KFA66825	KFA66825
SchlCLO2	KFA67324	KFA67324
TteCLO1	XP_003653951	XP_003653951
TatCLO1	XP_013940696	XP_013940696
TgaCLO1	XP_018659574	XP_018659574
ThaCLO1	KKP05063	KKP05063
ThaCLO2	PNP52067	PNP52067
TguCLO1	OPB38375	OPB38375
TreCLO1	XP_006961944	XP_006961944
TviCLO1	XP_013956494	XP_013956494
UviCLO1	KDB17949	KDB17949
VdaCLO1	XP_009651365	XP_009651365
XhCLO1	XP_018188918.	XP_018188918.
LsCLO1	ODQ69359	ODQ69359
PlaCLO1	ORY76033	ORY76033
ScoCLO1	XP_019026139.1	XP_019026139.1
RiCLO1	ESA08389	ESA08389
RiCLO2	EXX63338	EXX63338
RiCLO3	EXX63336	EXX63336
McCLO1	EPB88832	EPB88832
McCLO2	OAD08346	OAD08346
CcuCLO1	OBZ90507.1	OBZ90507.1
LtCLO1	XP_021878019.1	XP_021878019.1
MeCLO1	OAQ24349.1	OAQ24349.1
PpaCLO1	CEP16248.1	CEP16248.1
PblCLO1	XP_018297808	XP_018297808
RdCLO1	EIE77361	EIE77361
RmCLO1	ORE23082.1	ORE23082.1
BmCLO1	ORX94579	ORX94579
BmCLO2	ORY00436	ORY00436
AmaCLO1	KNE62883	KNE62883
AmaCLO2	KNE61881.1	KNE61881.1
CaCLO1	ORZ38449.1	ORZ38449.1
NcaCLO1	ORY29192	ORY29192
SpCLO1	XP_016612195	XP_016612195
GprCLO1	KXS22162	KXS22162
GprCLO2	KXS14350	KXS14350
MdCLO1	XP_013237724.1	XP_013237724.1
PsaCLO1	PJF19182	PJF19182
RaCLO1	EPZ32993	EPZ32993
